# Supplementary material for: Immune microenvironment infiltration landscape and immune-related subtypes in prostate cancer
Source: Front Immunol. 2023 Jan 9;13:1001297. doi: 10.3389/fimmu.2022.1001297 (PMC9868452; doi:10.3389/fimmu.2022.1001297)
Supplement: Supplementary file 8 [file Table_1.xlsx]

## Sheet: S table 1
Supplementary Table 1 primer and siRNA sequence
id	Primer		id	siRNA
CNDP2	Sequence (5'->3')		CNDP2	Sense strand (5'->3')	Anti-sense strand (5'->3')
Forward primer	AGACAGGACTGACCAGTTGC		siCNDP2 #1	CCGGAAAGACACATTCTTTAAgg	TTAAAGAATGTGTCTTTCCGGtt
Reverse primer	CCACCCATTTTGCGAGTTTCTTA		siCNDP2 #2	GCAGCAACAAAGACCTCCATTct	AATGGAGGTCTTTGTTGCTGCtt
SERPINH1	Sequence (5'->3')		SERPINH1	Sense strand (5'->3')	Anti-sense strand (5'->3')
Forward primer	CAGCCCGACCCAGAATGAAA		siSERPINH1 #1	CCTCTACAACTACTACGACGAcg	TCGTCGTAGTAGTTGTAGAGGtt
Reverse primer	CATGGCCAGGAAGTGGTTTG		siSERPINH1 #2	GCCTTTGAGTTGGACACAGATgg	ATCTGTGTCCAACTCAAAGGCtt
GAPDH	Sequence (5'->3')		Control	Sense strand (5'->3')	Anti-sense strand (5'->3')
Forward primer	GGAGCGAGATCCCTCCAAAAT		siCtl	UUCUCCGAACGUGUCACGUtt	ACGUGACACGUUCGGAGAAtt
Reverse primer	GGCTGTTGTCATACTTCTCATGG

## Sheet: S table 2
Supplementary Table 2 Relative fractions of tumor-infiltrating immune cells of 1,099 PRAD patients (Sapmles: TCGA: 495; CPGEA: 136; GSE70769: 94; GSE70768:126; GSE116918: 248)
id	B cells naive	B cells memory	Plasma cells	T cells CD8	T cells CD4 naive	T cells CD4 memory resting	T cells CD4 memory activated	T cells follicular helper	T cells regulatory (Tregs)	T cells gamma delta	NK cells resting	NK cells activated	Monocytes	Macrophages M0	Macrophages M1	Macrophages M2	Dendritic cells resting	Dendritic cells activated	Mast cells resting	Mast cells activated	Eosinophils	Neutrophils
TCGA_TCGA-YL-A9WL	0.0157308	0	0	0.174094	0	0.240346	0	0.00576782	0.0758008	0	0	0.116382	0.0366012	0.0351115	0.0995461	0.112298	0	0.0126617	0.0756612	0	0	0
TCGA_TCGA-J4-A83L	0.0457671	0	0.235477	0.0634664	0	0.139067	0	0.041392	0.0128446	0	0	0.0897335	0.0168344	0.0240054	0.0140891	0.0683853	0	0.0185105	0.118002	0.0937716	0	0.018654
TCGA_TCGA-EJ-5501	0	0	0.270706	0.123061	0	0.115558	0	0.0571764	0.0386688	0	0	0.0689043	0.021014	0.0118498	0.0548717	0.0645545	0.0835336	0	0.0901019	0	0	0
TCGA_TCGA-ZG-A9N3	0.053114	0.192988	0.00747502	0.128884	0	0.172528	0.00885416	0.0651066	0.0727818	0.0104149	0	0.0562405	0.00977512	0.0480861	0.0453473	0.0334813	0.0295875	0.0350657	0.0302704	0	0	0
TCGA_TCGA-EJ-A7NG	0.0283001	0	0.266181	0.0995485	0	0.216375	0	0.0180685	0.0529863	0	0	0.0730661	0.0467291	0.0358517	0	0.0122097	0	0.0180573	0.132627	0	0	0
TCGA_TCGA-J4-AATZ	0.0115863	0	0.0858715	0.181939	0	0.181358	0	0.0285066	0.0635199	0	0	0.0799958	0.0240683	0.0510781	0.077769	0.110325	0.0407019	0	0.0632799	0	0	0
TCGA_TCGA-FC-7961	0.0143359	0	0	0.119242	0	0.291717	0	0	0.0339135	0	0	0.0317019	0.0298317	0	0.0237123	0.226176	0.0085604	0	0.220809	0	0	0
TCGA_TCGA-EJ-5510	0.0134236	0	0.0310903	0.0509567	0	0.203442	0	0.0385046	0.00741022	0	0	0.0673146	0	0.0333609	0.0585191	0.0253872	0.0279448	0.0107257	0.43192	0	0	0
TCGA_TCGA-G9-6365	0.026758	0	0	0.233713	0	0.140919	0	0.0382532	0.043509	0	0	0.0623012	0.0279186	0.0320427	0.103195	0.0964725	0.0177911	0	0.177126	0	0	0
TCGA_TCGA-ZG-A9KY	0.0441801	0	0	0.247048	0	0.246189	0	0.0529363	0.0473649	0	0	0.0405863	0	0	0.161736	0.0857184	0.00933323	0	0.0649071	0	0	0
TCGA_TCGA-X4-A8KQ	0.0369287	0	0.0668514	0.151416	0	0.152101	0	0.0860701	0.0169856	0	0	0.0678677	0.0537106	0.0855347	0.0669856	0.0693191	0.0278865	0	0.118343	0	0	0
TCGA_TCGA-V1-A8WV	0.131416	0	0.0134826	0.136671	0	0.185724	0	0	0.0642698	0	0	0.0706461	0	0	0.117831	0.0679161	0.107481	0	0.104562	0	0	0
TCGA_TCGA-EJ-8472	0.0347682	0	0	0.183565	0	0.199888	0	0.0995039	0	0	0	0.0606388	0.0223324	0	0	0.248118	0	0.0423928	0.108793	0	0	0
TCGA_TCGA-XK-AAIV	0.0264379	0.0180188	0	0.139979	0	0.241083	0.0154138	0	0.0399529	0	0	0.0184631	0.0089518	0.123369	0.0921475	0.101915	0.0855501	0.00698709	0.0817306	0	0	0
TCGA_TCGA-VN-A943	0.0552006	0	0.409592	0.209665	0	0	0	0.0509288	0	0.0452518	0	0.00729291	0.0301966	0	0	0.0592748	0	0.0362127	0.0963852	0	0	0
TCGA_TCGA-HC-7742	0.034171	0	0.0567546	0.233075	0	0.0814859	0	0	0.00368854	0	0	0.0325071	0.0361606	0.0757257	0.0799818	0.10717	0.01651	0	0.24277	0	0	0
TCGA_TCGA-J4-A67N	0.0376188	0	0.103126	0.142291	0	0.0291892	0	0.00834766	0.021655	0.0193456	0.0155657	0	0.0179685	0.326124	0.0289189	0.103951	0.0514689	0.0141136	0.0734568	0	0.00685866	0
TCGA_TCGA-QU-A6IM	0.0165629	0	0.0882085	0.371347	0	0	0.00322339	0.0916933	0.0510803	0	0	0.126349	0.0458374	0	0.0539162	0.0830022	0.065701	0	0.00307908	0	0	0
TCGA_TCGA-HC-7747	0.0208298	0	0.228004	0.151142	0	0.125029	0.0203093	0.0474474	0.00395261	0	0	0.00725167	0.025294	0	0.127092	0.101951	0.0650427	0	0.0766544	0	0	0
TCGA_TCGA-ZG-A9L1	0.00737017	0	0.251865	0.221042	0	0.116818	0	0	0.0376247	0	0	0.0517921	0.0619345	0	0	0.134239	0	0.0354497	0.0818651	0	0	0
TCGA_TCGA-ZG-A9ND	0	0.0859435	0.0213058	0.276303	0	0	0	0.202035	0	0	0	0.121356	0	0	0	0.0214733	0	0.0435515	0.19082	0.0372115	0	0
TCGA_TCGA-G9-6351	0	0	0.455479	0.191055	0	0.0586189	0	0.0520763	0	0	0	0.0266652	0.0296007	0	0	0.0391672	0.0464206	0.00483714	0.0960807	0	0	0
TCGA_TCGA-HC-7820	0.0419599	0	0.204622	0.193171	0	0.00835481	0	0	0.0515466	0.010663	0	0.0263034	0	0.144697	0.0401667	0	0	0.0186551	0.25986	0	0	0
TCGA_TCGA-XK-AAK1	0.0409606	0	0.147938	0.151201	0	0.166574	0	0	0.012596	0	0	0.0212455	0	0	0.0135283	0.124954	0.00602442	0	0.293373	0	0	0.0216048
TCGA_TCGA-HC-7740	0	0	0.22702	0.0597665	0.0227149	0.228559	0	0	0	0	0	0.117046	0.0273314	0	0	0.075787	0.00421642	0.00765156	0.203399	0	0	0.0265083
TCGA_TCGA-V1-A9OA	0	0	0.0552563	0.131483	0	0.216974	0	0.0515474	0.0264914	0	0	0.0978271	0.022902	0	0.0405234	0.189737	0.0714701	0.0120313	0.083757	0	0	0
TCGA_TCGA-EJ-A65E	0	0.0544226	0.0318936	0.138576	0	0.130666	0	0.0726637	0.0009969	0	0	0.0965632	0	0.0764941	0.0147203	0.0866979	0	0.0180398	0.278267	0	0	0
TCGA_TCGA-J9-A8CN	0.031156	0	0.140087	0.176286	0	0.107841	0	0.100941	0	0	0	0.0386179	0.0772588	0	0	0.0750968	0	0.0284462	0.22427	0	0	0
TCGA_TCGA-KK-A59Y	0	0.00353767	0.197233	0.160434	0	0.168887	0	0	0.0982386	0	0	0.0103573	0.00969397	0.103387	0.069584	0.0614603	0.0184539	0.0142256	0.0845074	0	0	0
TCGA_TCGA-YL-A8SH	0.0538313	0	0.270034	0.22656	0	0.0623295	0	0.108673	0	0.00764808	0	0.0483851	0	0	0.0607078	0.119986	0.00912136	0	0	0.0327238	0	0
TCGA_TCGA-HC-8262	0	0	0.280054	0.178625	0	0.112243	0.0502488	0	0.0329555	0	0	0.027121	0.0205546	0	0.0398004	0.0880965	0.0540346	0	0.116267	0	0	0
TCGA_TCGA-J9-A52C	0.0277511	0	0	0.233175	0	0	0	0.11177	0	0.00708423	0	0.0402267	0.0329449	0.166708	0.0359922	0.0797832	0.037957	0.0185619	0.208046	0	0	0
TCGA_TCGA-KK-A8IJ	0.0244733	0	0.0913457	0.120696	0	0.0627033	0	0.00383464	0.00729798	0	0	0.0321321	0.0419903	0.00117844	0	0.174375	0	0.0343284	0.405645	0	0	0
TCGA_TCGA-G9-6498	0.0111238	0.084733	0.0706135	0.212105	0	0.145427	0.00929953	0	0.169555	0.000417705	0	0.0134089	0	0.0239027	0.0113777	0.111148	0	0.0583653	0.0785231	0	0	0
TCGA_TCGA-XK-AAIR	0.0338679	0	0.0292555	0.151694	0	0.108609	0	0	0.0748282	0	0	0.0269325	0.0221113	0.0962378	0.00573068	0.0865903	0.0520689	0	0.312073	0	0	0
TCGA_TCGA-CH-5738	0.03001	0	0.010516	0.0789136	0	0.122739	0	0.095248	0	0	0	0.0766394	0.0732789	0.0898027	0.010138	0.147053	0.0604855	0.00838687	0.109491	0.0665805	0	0.020717
TCGA_TCGA-EJ-7782	0.0714249	0	0.00155115	0.0555614	0	0.251226	0	0.00292137	0.0680032	0	0	0.0351347	0.0109138	0.0424436	0.0696397	0.149043	0.0594369	0	0.1784	0	0	0.00430002
TCGA_TCGA-G9-6362	0.0453958	0	0.0213218	0.127096	0	0.348415	0	0	0	0	0	0.0988534	0	0	0.207799	0.11733	0	0	0.03379	0	0	0
TCGA_TCGA-G9-6378	0	0	0.254714	0.0807544	0	0.175642	0	0.0103816	0.0162664	0	0	0.0550837	0.00445687	0	0.0550052	0.0820631	0.0337786	0	0.231855	0	0	0
TCGA_TCGA-XQ-A8TA	0.0944038	0	0.0479091	0.16095	0	0.341563	0	0	0.00365045	0	0	0.0919317	0	0	0	0.137522	0.00811898	0	0.11395	0	0	0
TCGA_TCGA-HC-7819	0.009863	0	0.124154	0.157442	0	0.167665	0	0.0483119	0.0295177	0	0	0.0487194	0.0551463	0.0349933	0.0750796	0.121256	0	0.00398251	0.123869	0	0	0
TCGA_TCGA-HC-7077	0.0132042	0	0.193228	0.213927	0	0.0665003	0	0	0.0618671	0	0	0.0295721	0.024475	0.153918	0.0672	0.0236293	0.0134075	0	0.139071	0	0	0
TCGA_TCGA-ZG-A9LZ	0.0134457	0	0.0409128	0.108329	0	0.246705	0.00354227	0.0620838	0.0413717	0	0	0.109183	0.00892702	0.0455374	0.100183	0.140196	0.00966783	0.0153295	0.0545872	0	0	0
TCGA_TCGA-EJ-7315	0.0217776	0.100742	0	0.154104	0	0.245758	0	0.00417903	0.0797545	0	0	0.068895	0.00788122	0.0325495	0.0682443	0.0870545	0.00126805	0.0259737	0.101819	0	0	0
TCGA_TCGA-EJ-5508	0.0185315	0	0.0306153	0.107866	0	0.174653	0	0.0507496	0.00469177	0.0157621	0	0.0735118	0	0.102131	0.0760202	0.105803	0.0587159	0	0.175595	0	0	0.00535445
TCGA_TCGA-CH-5763	0	0	0.232973	0.138096	0	0.149895	0	0.0155271	2.4888e-05	0	0	0.0938876	0.0435453	0.0039445	0.00424725	0.107174	0.0521091	0.00967703	0.0927387	0.0408429	0	0.0153177
TCGA_TCGA-M7-A724	0.0655723	0	0	0.0734038	0.106915	0.0682884	0	0	0.185585	0	0	0.026532	0.0789645	0.0260831	0	0.183336	0	0	0.18532	0	0	0
TCGA_TCGA-J4-A6G3	0	0.00878412	0.00677959	0.113229	0	0.342547	0	0.074144	0.00727033	0.000836379	0	0.0515144	0.00660372	0	0.117017	0.103789	0.0520148	0.00898985	0	0.101644	0	0.00483643
TCGA_TCGA-EJ-A8FP	0.0270885	0	0.167349	0.147411	0	0.10355	0	0	0.109542	0	0	0.0455745	0.030279	0.0559845	0.0180031	0.0266065	0.0370926	0.00856513	0.222953	0	0	0
TCGA_TCGA-XA-A8JR	0.0341225	0	0.12533	0.111355	0	0.178298	0	0.0870598	0	0	0	0.0418802	0	0.0161934	0.0745689	0.125742	0	0.022141	0.18331	0	0	0
TCGA_TCGA-EJ-A65G	0.0292702	0	0.292853	0.101911	0	0.156877	0	0.0240855	0	0	0	0.0570802	0.0363881	0	0	0.0504805	0	0.0264397	0.224615	0	0	0
TCGA_TCGA-CH-5743	0.00664252	0	0.0928792	0.189101	0	0.100105	0	0.117428	0.0276486	0	0	0.086863	0.0335789	0	0.0493921	0.0595111	0.0729714	0.0112364	0	0.134498	0	0.018145
TCGA_TCGA-EJ-A7NH	0.00221986	0	0.129237	0.173493	0	0.158752	0	0	0.0513501	0	0	0.0260481	0.0265169	0	0.0088663	0.0922214	0.0257678	0.00424116	0.301287	0	0	0
TCGA_TCGA-XJ-A9DX	0.0484846	0	0	0.20246	0	0.142677	0	0	0.10868	0	0	0.0231936	0.0536464	0	0.033186	0.325036	0	0	0.0626368	0	0	0
TCGA_TCGA-HI-7171	0.0629795	0	0	0.277548	0	0.234155	0.00975732	0	0.0719963	0	0	0.0299234	0.00849685	0.023205	0.0784292	0.101278	0	0.00482504	0.0974062	0	0	0
TCGA_TCGA-KC-A4BL	0.0186794	0	0.095658	0.126609	0	0.158559	0	0.0537984	0.0440483	0.0185494	0	0.0594944	0.0143206	0.0451171	0.0570396	0.080309	0.0869836	0.0137706	0.127064	0	0	0
TCGA_TCGA-EJ-A7NN	0.0456899	0	0.196405	0.0528646	0	0.0974166	0	0.0499999	0.0214821	0	0	0.0531216	0.00832359	0.0142761	0.0314093	0.0528697	0.0392002	0	0.336941	0	0	0
TCGA_TCGA-HC-7817	0	0.00098484	0.0494052	0.101345	0	0.230984	0.0213461	0	0.0120852	0	0.0109085	0	0.0139747	0.0571916	0.052926	0.145418	0.0866014	0.00838416	0.193991	0	0	0.0144547
TCGA_TCGA-HC-A76X	0.0156678	0	0.129915	0.228047	0	0	0	0.0547143	0	0	0	0.0415662	0.0493182	0.148783	0	0.0708123	0	0.00454684	0.256628	0	0	0
TCGA_TCGA-HC-8216	0	0	0.0791569	0.11731	0	0.134963	0	0.00287863	0.0376552	0.0154523	0	0.0727946	0	0.113152	0.079445	0.189351	0.0290246	0	0.128817	0	0	0
TCGA_TCGA-2A-A8W1	0.0315585	0.0153381	0	0.158478	0	0.150059	0	0.0289908	0	0.0458783	0	0.0675197	0.049324	0.00572799	0	0.189855	0	0.06381	0.16929	0	0	0.0241701
TCGA_TCGA-KK-A7AW	0.0238052	0	0.064665	0.231093	0	0.0398698	0	0.0405998	0.0854977	0	0.0369262	0.0173937	0.0179373	0.0861002	0.0703865	0.126744	0.00887227	0.00335786	0.146751	0	0	0
TCGA_TCGA-G9-6329	0	0.00519542	0	0.249605	0	0.103043	0	0	0.0860433	0.0127108	0	0.0826701	0	0.0842287	0.141488	0	0.0405256	0	0.181113	0	0	0.0133766
TCGA_TCGA-VP-A872	0.0451494	0.018491	0.127314	0.118605	0	0.256851	0	0	0.141305	0	0	0.0105941	0.0238316	0.0271201	0	0.113934	0	0.0716914	0.0341583	0	0	0.0109552
TCGA_TCGA-J4-A83N	0	0	0.299883	0.106148	0	0.0667788	0	0.148068	0.0103892	0	0	0.0909564	0.00474391	0.0817003	0.0361773	0.0626395	0.0448247	0.0110131	0.0178687	0.018808	0	0
TCGA_TCGA-G9-6385	0.0183046	0	0.294177	0.132028	0	0.0684295	0	0	0.0232187	0	0	0.0348134	0.0267352	0.0695705	0	0.0558142	0.0603195	0.00645786	0.210131	0	0	0
TCGA_TCGA-HC-7738	0.0221409	0	0.125855	0.125032	0	0.0534445	0	0	0	0.0232634	0	0.0434244	0	0.231228	0.0207619	0.149287	0.00197484	0.0237778	0.17981	0	0	0
TCGA_TCGA-G9-6336	0.0149893	0	0.35954	0.158259	0	0.0880621	0	0.0868825	0	0	0	0.021238	0.0378097	0.0361921	0.0218315	0.0504527	0.0724646	0	0.0522786	0	0	0
TCGA_TCGA-KK-A6E5	0.0334735	0	0.226488	0.134675	0	0.0683971	0	0	0.0771107	0.0119874	0	0.0285105	0	0.0554985	0.0700526	0.0510192	0.0169406	0	0.21544	0	0	0.0104066
TCGA_TCGA-EJ-A6RA	0.0377722	0	0.177278	0.194118	0	0.0463255	0	0.00714745	0.0662407	0	0	0.0449705	0.042353	0.068554	0.0367551	0.0339951	0.00826739	0.0120504	0.224173	0	0	0
TCGA_TCGA-V1-A9O7	0	0	0.110955	0.0994349	0	0.179594	0	0.00867894	0.0282632	0	0	0.0696071	0.0245281	0.0490848	0.0365458	0.111047	0.0185282	0.0273091	0.236425	0	0	0
TCGA_TCGA-EJ-7785	0	0	0.171193	0.0411777	0	0.141474	0	0.0299874	0.00985297	0	0	0.0670733	0.0294741	0.0405215	0.0517594	0.0614757	0.0892968	0	0.257862	0	0	0.00885252
TCGA_TCGA-EJ-A6RC	0.0523012	0.0285956	0.104462	0.116322	0	0.167733	0	0.0314234	0.0273512	0.0550288	0	0.0224985	0.00480506	0.0355298	0.0193214	0.108095	0	0	0.226534	0	0	0
TCGA_TCGA-XJ-A9DQ	0.0352237	0	0.2399	0.153995	0	0.0872493	0	0	0.0773593	0	0	0	0	0.100321	0	0	0.0355025	0.00696682	0.261118	0	0	0.0023643
TCGA_TCGA-SU-A7E7	0	0.0184641	0.157613	0.115266	0	0.256636	0	0.0527251	0	0	0	0.0431294	0.0247443	0	0.127636	0.0795579	0.0277223	0	0.0232789	0.0732268	0	0
TCGA_TCGA-VN-A88Q	0.00617667	0	0.0267927	0.152716	0	0.146956	0	0.0100538	0.0875039	0	0	0.0117289	0.00335764	0.215796	0.0236253	0.119042	0.0458676	0	0.150383	0	0	0
TCGA_TCGA-VP-A876	0.0407721	0	0	0.260589	0	0.123076	0	0.155098	0	0	0	0.0813366	0.0244293	0.0767116	0.0755016	0.0693614	0	0.00259925	0.0905248	0	0	0
TCGA_TCGA-HC-7210	0	0	0.222239	0.114601	0	0.242765	0.0102015	0.0127707	0	0	0	0.0351142	0.0362499	0	0.0477376	0.155541	0	0.0241001	0.0914408	0	0	0.00723865
TCGA_TCGA-CH-5769	0.00052479	0	0	0.122661	0	0.131012	0	0.0473768	0.00941453	0.0039531	0	0.144305	0.0346326	0	0.0876159	0.112207	0.175175	0	0.131122	0	0	0
TCGA_TCGA-G9-6361	0.0705402	0	0	0.297286	0	0.232596	0	0	0.0337707	0	0	0.0334389	0	0.0135913	0.0334012	0.139081	0	0	0.146295	0	0	0
TCGA_TCGA-YL-A8HO	0.0331943	0.0398777	0	0.0957363	0	0.145107	0	0.0301832	0.00697603	0.0428657	0	0.0499706	0	0	0.0233573	0.275414	0.0641617	0.000523745	0.192254	0	0	0.000378482
TCGA_TCGA-ZG-A9MC	0.0674396	0.0146933	0	0.0965971	0	0.206507	0	0.0968323	0.0443883	0	0	0.0863417	0.00362743	0.111816	0.0722466	0.109506	0	0.0658042	0.0241997	0	0	0
TCGA_TCGA-J4-A67T	0.0297341	0	0.248017	0.17235	0	0.075332	0	0	0.0349946	0.0122016	0	0.01931	0.0794422	0.141183	0.0508549	0.0321488	0	0.0404085	0.0426331	0	0	0.0213913
TCGA_TCGA-CH-5737	0	0	0.296323	0.0969225	0	0.126506	0	0.0470158	0.0395736	0	0	0.0807134	0.0188238	0.0827919	0.019264	0.112482	0	0.012153	0.0517026	0	0	0.0157287
TCGA_TCGA-CH-5765	0.0727845	0	0.00624529	0.171236	0	0.158556	0	0.016651	0.0344629	0	0	0.0583831	0.0681969	0.0681519	0	0.165318	0	0.0239353	0.156079	0	0	0
TCGA_TCGA-EJ-5518	0.00915133	0	0	0.0553749	0	0.227112	0	0.0302216	0.0114607	0	0	0.0624118	0.0310539	0.00497867	0.0584662	0.139046	0.0667255	0.00986844	0.294129	0	0	0
TCGA_TCGA-HI-7168	0.0570866	0	0.0807479	0.156039	0	0.232218	0	0	0	0	0	0.0512009	0.0515684	0	0.0130144	0.219919	0	0.0236339	0.0966416	0	0.0179294	0
TCGA_TCGA-EJ-5507	0	0.0609102	0	0.104487	0	0.26446	0	0	0.0678258	0	0	0.119151	0	0.0787717	0.112521	0.0203946	0.0447396	0	0.126739	0	0	0
TCGA_TCGA-EJ-7328	0.0314071	0	0.0304811	0.143434	0	0.26813	0	0	0.0943261	0.000143049	0	0.0275696	0.0243142	0.0407508	0.107793	0.0559646	0.0328173	0	0.14287	0	0	0
TCGA_TCGA-KK-A7AP	0.0294622	0	0	0.309434	0	0.0996874	0	0	0.0897859	0	0	0.049653	0.0678138	0	0	0.208972	0	0.0218496	0.123343	0	0	0
TCGA_TCGA-HC-7232	0.0471184	0	0.0319964	0.142136	0	0.163478	0	0	0.123495	0	0	0.0887513	0	0.0458432	0.000686255	0.0965072	0	0	0.253772	0	0	0.00621676
TCGA_TCGA-EJ-A65D	0.0555105	0	0.300529	0.227979	0.0993434	0	0	0	0.0272409	0	0	0	0.117588	0.0135955	0	0.111425	0	0	0.046789	0	0	0
TCGA_TCGA-YL-A9WI	0	0.0280969	0.00399191	0	0	0.299842	0	0	0.0474711	0	0	0.0970184	0	0	0.0585314	0.226668	0	0	0.23838	0	0	0
TCGA_TCGA-M7-A721	0	0	0.13988	0.144622	0	0.139593	0	0	0.0533237	0	0	0.0210363	0.00818831	0.0550856	0.0246428	0.209131	0.0290864	0.00920083	0.166209	0	0	0
TCGA_TCGA-EJ-A8FU	0	0	0.123104	0.0737295	0	0.232134	0	0.0642491	0	0	0	0.101426	0.0301223	0	0.0619503	0.067874	0.0178857	0.00748517	0.22004	0	0	0
TCGA_TCGA-G9-6347	0.0602489	0	0.0710665	0.241222	0	0.0939275	0.066389	0	0.0545962	0	0.048935	0	0.00243063	0.0148513	0.0198847	0.194968	0	0.0258996	0.105581	0	0	0
TCGA_TCGA-EJ-7125	0.00588908	0	0.122626	0.101719	0	0.133681	0	0.0264741	0.00918231	0.0121992	0	0.043525	0.00904706	0.0109655	0.0280533	0.132154	0.00785824	0.0218053	0.334821	0	0	0
TCGA_TCGA-M7-A71Y	0.0120029	0	0	0.236052	0	0.139005	0	0.000625939	0.0619758	0	0	0.00629663	0.0329281	0.0773117	0.0282943	0.163456	0.0749187	0	0.167134	0	0	0
TCGA_TCGA-YL-A9WJ	0.00122232	0	0	0.0949319	0	0.20297	0	0.0721111	0.0348908	0	0	0.0653544	0.0296469	0.00646902	0.0370122	0.229728	0.0788359	0.0131559	0.0180544	0.115616	0	0
TCGA_TCGA-KK-A6E3	0.0266284	0	0.146295	0.119391	0	0.0880301	0	0.0851743	0	0.0819134	0	0	0.0172688	0.0901961	0.0531641	0.0492771	0.0407848	0	0.201878	0	0	0
TCGA_TCGA-YL-A8SJ	0.0628813	0	0.276227	0.108046	0	0.101574	0	0.00969941	0.0169215	0	0	0.0729241	0.0226039	0.0259413	0	0.176341	0	0.0174393	0.103254	0	0	0.00614685
TCGA_TCGA-CH-5766	0	0.00808599	0.0990424	0.086634	0	0.183036	0	0.0795976	0.0446114	0.0270689	0	0.146261	0	0.000952576	0.0894524	0.0844374	0.0652232	0.0178501	0.0655833	0.00216392	0	0
TCGA_TCGA-V1-A8MG	0.0272287	0	0.171493	0.199159	0	0.189565	0	0	0.108392	0	0	0.157257	0.00755321	0	0.0347897	0.0550815	0	0.00277988	0.033534	0.000829134	0	0.0123377
TCGA_TCGA-YL-A8HM	0	0.0382224	0	0.332133	0	0.171924	0	0	0.140495	0	0.0173503	0	0.0345704	0	0.103302	0.0753992	0.0257379	0	0.0608647	0	0	0
TCGA_TCGA-HC-A6HX	0.0232372	0	0.126058	0.225104	0	0.0280969	0	0.140118	0.0579425	0	0	0.00972254	0.0460483	0.0858283	0	0.145856	0.0175364	0	0.0944511	0	0	0
TCGA_TCGA-2A-A8VV	0	0.0129875	0.0457754	0.0388771	0.0605435	0.0997017	0	0	0.00682091	0	0	0.142537	0	0.179183	0	0	0	0	0.413574	0	0	0
TCGA_TCGA-VN-A88I	0.0241186	0.0383602	0	0.160408	0	0.177869	0	0	0.0625114	0	0	0.0318983	0	0	0	0.119475	0	0.00957374	0.375786	0	0	0
TCGA_TCGA-V1-A8WS	0.0382116	0	0.00494432	0.203501	0	0.0923068	0	0.118645	0.00244108	0.000198082	0	0.117543	0.0485076	0	0.0756578	0.10411	0.086544	0	0.10739	0	0	0
TCGA_TCGA-HC-A632	0.145578	0.000602045	0	0.133339	0	0.294123	0.00654704	0	0.0561062	0.0058367	0	0	0.0129104	0.0292776	0.052042	0.119634	0	0.00461263	0.139392	0	0	0
TCGA_TCGA-EJ-7314	0.00196856	0	0.244419	0.264578	0	0.0871835	0.00501047	0	0.0082477	0	0	0.111066	0.0527153	0	0.00445711	0.0776805	0.05439	0.0334585	0.0548249	0	0	0
TCGA_TCGA-KC-A7F3	0	0	0.361772	0.146231	0	0.117738	0.00889764	0.027093	0	0	0	0.0501608	0.0258758	0	0	0.131196	0.025435	0.0174927	0.088107	0	0	0
TCGA_TCGA-KK-A6DY	0.0304047	0	0	0.201423	0	0.104491	0	0.12364	0.00311912	0	0	0.0371266	0.0253765	0.1993	0.0890992	0.0183697	0.00998809	0.00588399	0	0.151778	0	0
TCGA_TCGA-HI-7170	0	0	0.135931	0.115039	0	0.200128	0	0	0.0494827	0	0	0.053466	0.0214386	0	0.0348625	0.110038	0.0357142	0.0117639	0.232136	0	0	0
TCGA_TCGA-EJ-5503	0.00282511	0	0.27642	0.127084	0	0.131595	0	0	0.0440882	0	0	0.0391183	0.00161171	0.0643195	0.00166188	0.0835831	0.0140729	0.0141807	0.181334	0	0	0.0181063
TCGA_TCGA-V1-A9Z7	0.0436313	0	0	0.0898615	0	0.195815	0	0	0.0200832	0	0	0.0243652	0.0217297	0	0.0498164	0.24846	0.0832088	0.000549259	0.222479	0	0	0
TCGA_TCGA-HC-7211	0.0134871	0	0.262602	0.046087	0	0.123868	0	0.0875027	0	0	0	0.06006	0.0925443	0.0312532	0	0.0173512	0.024416	0.0306363	0.14059	0.0696026	0	0
TCGA_TCGA-ZG-A9LM	0.0450724	0	0	0.0789488	0	0.316857	0	0.101387	0.0161893	0	0	0.0186816	0.0116308	0.0457984	0.108224	0.230776	0	0.0146099	0.00979677	0	0	0.00202825
TCGA_TCGA-HC-7233	0.0138916	0	0.0472194	0.1059	0	0.228229	0	0.0745117	0.00782828	0.0087374	0	0.0408314	0	0.127325	0.139991	0.128658	0	0.00654241	0.0703349	0	0	0
TCGA_TCGA-VN-A88M	0	0.0371317	0.207707	0.167683	0	0	0	0.167101	0	0	0	0.055217	0.0474311	0.108995	0.0278632	0	0.0426634	0	0.117545	0	0.0206629	0
TCGA_TCGA-EJ-A7NK	0.035641	0	0.193662	0.14858	0	0.01449	0	0.124254	0.00354772	0	0	0.0539507	0.0366986	0.111224	0.0181076	0	0.0357958	0.0166298	0.207418	0	0	0
TCGA_TCGA-J4-A83I	0.0284025	0	0.0757662	0.148728	0	0.192445	0	0.054029	0.00580285	0	0	0.0821743	0.00815221	0	0.196842	0.126393	0	0.0181221	0.0631428	0	0	0
TCGA_TCGA-EJ-A8FN	0.00393626	0.0324483	0	0.072798	0	0.155264	0	0.0939839	0.0257162	0.00117523	0	0.0709925	0.0286301	0.164462	0.0547447	0.0778683	0	0	0.217981	0	0	0
TCGA_TCGA-J4-A67O	0.0330063	0	0.410374	0.14322	0	0.0444824	0	0	0	0	0	0.0415451	0.0293917	0	0.0063518	0.133753	0	0.063483	0.0943927	0	0	0
TCGA_TCGA-EJ-7781	0.025472	0	0.121343	0.117452	0	0.13234	0	0.0486113	0.0328542	0	0	0.0384546	0.0387607	0.0822619	0.0429514	0.0788906	0.045344	0	0.190526	0	0	0.00473816
TCGA_TCGA-G9-6353	0.0314269	0	0.272887	0.130279	0	0.0724548	0	0	0.114846	0	0	0.00177568	0.0123672	0.0991543	0	0	0.0353735	0	0.229435	0	0	0
TCGA_TCGA-EJ-7123	0.0053149	0	0.104119	0.150506	0	0.0629313	0	0.0309355	0.070056	0	0	0.0581381	0.0178566	0.0779299	0	0.132021	0.0748529	0.0165503	0.193225	0	0	0.00556356
TCGA_TCGA-G9-6348	0	0	0.149625	0.177203	0	0.200345	0.0121408	0.0402406	0	0	0	0.0735025	0.0169523	0	0.0543395	0.0868901	0.0686166	0	0.120145	0	0	0
TCGA_TCGA-KK-A59X	0	0.159276	0.0284065	0	0	0.262116	0	0	0.0517377	0	0	0.0590959	0	0.0621753	0	0.0985412	0.0441783	0	0.234473	0	0	0
TCGA_TCGA-ZG-A9LB	0.00309643	0.0401554	0.00931935	0.19626	0	0.11278	0.00109471	0.0338458	0.0605084	0	0	0.134156	0.00412503	0	0.0159815	0.151159	0.0929409	0.00588207	0.126611	0	0.0120835	0
TCGA_TCGA-CH-5750	0.0779275	0.00911008	0	0.184374	0	0.202101	0	0.120393	0.0112217	0.0415713	0	0.0207398	0	0.120282	0.118379	0.0620507	0	0	0	0.0318498	0	0
TCGA_TCGA-KK-A6E4	0.0525146	0	0.17036	0.241283	0	0.0467465	0	0.0621262	0.00854639	0	0	0.0645436	0.0514867	0.0157181	0.0607876	0.0821044	0	0.0270569	0.116726	0	0	0
TCGA_TCGA-4L-AA1F	0.0335276	0.00235578	0	0.0165774	0	0.12678	0	0.0237736	0.014125	0.0133969	0	0.0579611	0	0.381189	0.0994182	0.146084	0.050622	0	0.0341896	0	0	0
TCGA_TCGA-V1-A9OQ	0.0116418	0.00668845	0.132205	0.219162	0	0.118463	0	0	0.0909498	0	0	0.0498463	0	0	0.0287589	0.0930802	0.00742018	0	0.241785	0	0	0
TCGA_TCGA-J4-A83J	0.0210623	0	0.0293245	0.102737	0	0.14202	0	0.202833	0	0	0	0.130386	0.0323891	0.0738983	0.0252958	0.0591342	0.0210725	0	0.159847	0	0	0
TCGA_TCGA-G9-6369	0	0.0507557	0.0188447	0.250571	0	0.0238662	0	0.177462	0	0.0223515	0	0.052646	0	0	0	0.206087	0.0268211	0	0.170595	0	0	0
TCGA_TCGA-QU-A6IO	0.0207046	0	0.193428	0.246839	0	0.129654	0	0.0847977	0.056217	0	0	0.05415	0.00117632	0	0.0248389	0.125005	0.0120597	0.0378677	0.00590682	0	0	0.00735562
TCGA_TCGA-J4-A6G1	0.159329	0.111699	0	0.0883564	0	0.201271	0.0290217	0.0723404	0.0245565	0.0417393	0	0	0	0.137293	0.015437	0.0426756	0	0.00453975	0.0717419	0	0	0
TCGA_TCGA-CH-5741	0.0123834	0	0	0.171184	0	0.172652	0	0.0519962	0.0302324	0	0	0.0897026	0.048879	0	0	0.10552	0	0.0204101	0.29704	0	0	0
TCGA_TCGA-FC-A4JI	0	0.0831192	0	0.0658581	0.0712856	0	0.120388	0	0	0.119835	0	0.137172	0	0	0	0.222478	0	0.0660992	0.0123401	0	0	0.101424
TCGA_TCGA-J9-A8CK	0.0215505	0	0.0803578	0.153665	0	0.143584	0	0.0290908	0.0239703	0	0	0.0614131	0.0582152	0.0165206	0	0.13322	0	0.0352841	0.234192	0	0.00893677	0
TCGA_TCGA-HC-8260	0	0	0.212554	0.113704	0	0.113707	0	4.70532e-05	0	0	0	0.0794406	0.00259006	0	0.127612	0.0820767	0.113714	0	0.154554	0	0	0
TCGA_TCGA-KK-A5A1	0.0305404	0	0.0404102	0.0839826	0	0.200209	0	0	0.0452152	0	0	0.0698274	0.0356918	0	0.0272982	0.216396	0.0276594	0	0.22277	0	0	0
TCGA_TCGA-EJ-7797	0	0	0.207107	0.122051	0	0.199088	0.00881797	0.014917	0	0	0	0.0307474	0.0268073	0.023339	0.100213	0.0688252	0.0019161	0	0.19617	0	0	0
TCGA_TCGA-EJ-AB27	0.0441304	0.00459093	0.237488	0.0877791	0	0.176108	0	0.1234	0.0104422	0	0	0.0616717	0.00297428	0.0414844	0.0603553	0.0263139	0.00230273	0.0203833	0.100576	0	0	0
TCGA_TCGA-2A-A8VX	0	0.140114	0.0425629	0.0661744	0	0.0483693	0	0	0.00481401	0.0707036	0	0.207035	0	0.0683208	0	0.0632145	0.0429072	0.0161878	0.2161	0	0.0134961	0
TCGA_TCGA-QU-A6IL	0.0500342	0	0.301646	0.19048	0	0.0154502	0	0.0767462	0	0	0.0026254	0.00764427	0.0517491	0.132877	0.00374674	0.104559	0.0141053	0	0	0.0406426	0.0076943	0
TCGA_TCGA-KK-A8I6	0.024553	0	0	0.134968	0	0.327599	0	0	0.011101	0	0	0	0.00126093	0.0601555	0.107421	0.139064	0	0	0.193878	0	0	0
TCGA_TCGA-KK-A6E8	0.0231329	0	0.220548	0.246959	0	0	0	0	0.0476652	0	0	0.0273337	0.0610624	0	0	0.123733	0.105027	0.0223576	0.122181	0	0	0
TCGA_TCGA-VP-A87H	0	0	0.0658053	0.12954	0	0.187574	0	0.194617	0	0.0182015	0	0.0796305	0.0628409	0	0.0308473	0.120548	0	0.0369139	0	0.073482	0	0
TCGA_TCGA-HC-A6AQ	0.0418355	0	0.238565	0.15334	0	0.0203885	0	0	0.0292399	0.0017478	0	0.0479762	0.000232895	0.0583726	0.00600179	0.0708158	0.0559801	0	0.275504	0	0	0
TCGA_TCGA-FC-A5OB	0.0350499	0	0	0.0647238	0.0276341	0.11547	0	0	0.0996357	0	0	0.0508423	0.0728149	0	0	0.299191	0	0.00528194	0.229356	0	0	0
TCGA_TCGA-EJ-7788	0.00444366	0.00110812	0	0.109289	0	0.194603	0	0	0.0316862	0	0	0.045297	0.0115702	0	0.0402085	0.1726	0.0670072	0	0.322186	0	0	0
TCGA_TCGA-V1-A9ZI	0.0155425	0	0.00568565	0.105065	0	0.0985233	0	0	0.0493848	0.0159265	0	0.0323658	0.0373368	0.123241	0.00551874	0.246641	0.0495252	0	0.215243	0	0	0
TCGA_TCGA-J9-A52E	0.0167921	0	0	0.0954574	0	0.199394	0	0.0267227	0.10107	0	0	0.0784468	0	0.171354	0.0548818	0.186036	0	0	0.069845	0	0	0
TCGA_TCGA-J4-A67L	0.0253833	0	0	0.161552	0	0.186439	0	0	0.0860025	0	0	0.0515456	0	0.0134488	0.053159	0.159818	0.0890214	0.0400462	0.133585	0	0	0
TCGA_TCGA-ZG-A8QW	0.0121528	0	0	0.133464	0	0.232092	0	0.0907351	0.001045	0	0	0.0941558	0	0.0278553	0.109036	0.195602	0.0135278	0	0.0825847	0	0.00774982	0
TCGA_TCGA-HC-A631	0.0682924	0	0	0.243942	0	0.136978	0.0239299	0	0.0416911	0	0	0.102639	0.0406598	0	0.0440408	0.191908	0	0.00149918	0.10269	0	0	0.00172902
TCGA_TCGA-M7-A722	0	0.243666	0.0604322	0.157669	0	0.093516	0	0	0.016515	0	0	0.00590501	0.0210411	0	0	0.276729	0.0281709	0	0.0963555	0	0	0
TCGA_TCGA-WW-A8ZI	0.00786685	0	0.0279766	0.139419	0	0.214376	0	0.00486082	0.0447561	0	0	0.0992699	0.00140344	0.0248887	0.0482237	0.158884	0	0.0241911	0.191226	0	0	0.0126576
TCGA_TCGA-YL-A8SQ	0.0407538	0.0416384	0	0.0827361	0	0.20308	0	0.0677776	0.00565836	0.00579597	0	0.0631917	0.0146947	0	0.0362565	0.114305	0	0.0173279	0.306784	0	0	0
TCGA_TCGA-EJ-8469	0.0197351	0	0.0331923	0.129969	0	0.18905	0	0.0516789	0.00573048	0	0	0.065464	0.00366511	0.0792566	0.111385	0.0376419	0.0999198	0	0.173313	0	0	0
TCGA_TCGA-EJ-A7NJ	0.0360527	0	0.053683	0.205591	0	0.142489	0	0.0925513	0.0189424	0	0	0.0417155	0.0365067	0.119072	0.102378	0	0.0261188	0.00731319	0.117586	0	0	0
TCGA_TCGA-KC-A7F6	0.0250795	0	0	0.283607	0	0.051213	0	0.0540046	0.0681174	0	0	0.088709	0.0319575	0.0371438	0.00372914	0.116301	0	0.0259399	0.214198	0	0	0
TCGA_TCGA-EJ-5498	0	0	0.319042	0.0920506	0	0.265993	0	0	0	0	0	0.0613529	0.0263755	0	0.0515175	0.0946823	0	0.0170702	0.0652227	0.00669354	0	0
TCGA_TCGA-M7-A720	0.0237745	0	0.238939	0.157202	0	0.15224	0	0	0.0664456	0	0	0.00383681	0.000828605	0.094481	0.00218071	0.0848959	0.0235905	0	0.151585	0	0	0
TCGA_TCGA-MG-AAMC	0.0115848	0	0.245833	0.258389	0	0.0376541	0.0297639	0.030861	0	0	0	0.0174653	0.0101454	0.0426704	0.17648	0.139153	0	0	0	0	0	0
TCGA_TCGA-V1-A8MK	0	0	0.422331	0.126296	0	0.0975521	0.00430838	0.0431183	0.00218242	0	0	0.0334783	0.00253368	0.0104303	0.0671219	0.0392585	0.0233822	0.00982026	0.118186	0	0	0
TCGA_TCGA-V1-A9ZR	0.0120049	0.0379484	0	0.13001	0	0.207263	0	0	0.0799981	0	0	0.00772078	0.0316508	0.0789376	0.0550533	0.247702	0.0173234	0	0.0943871	0	0	0
TCGA_TCGA-XK-AAJT	0	0	0.198154	0.123773	0	0.181367	0	0.00477539	0.0443354	0	0	0.0445373	0.0265512	0	0.0829543	0.143373	0.0395643	0.0050971	0.105518	0	0	0
TCGA_TCGA-V1-A9OF	0.0229144	0	0.143159	0.16689	0	0.136029	0	0	0	0	0	0.0215627	0	0	0.0373732	0.235222	0.0116438	0	0.224673	0	0	0.000531794
TCGA_TCGA-KK-A8I7	0.0152714	0	0.0841003	0.0748616	0	0.130431	0	0.00824248	0.0400395	0	0	0.0514934	0.0390981	0	0.0455512	0.138054	0.0717606	0	0.301096	0	0	0
TCGA_TCGA-CH-5746	0	0	0.405777	0.153227	0	0.0720848	0	0.100541	0	0	0	0.0441961	0.0268677	0.0234268	0	0.071142	0.0423626	0.0152488	0.0273583	0.0155404	0	0.00222785
TCGA_TCGA-EJ-A65M	0	0.0830823	0.0104211	0.171677	0	0.0784759	0	0.0214507	0.0167022	0.00827569	0	0.0162665	0	0.102347	0.035699	0.154724	0.0506609	0	0.250218	0	0	0
TCGA_TCGA-HI-7169	0.0447991	0	0.235258	0.221816	0	0	0.0220153	0	0.0297237	0.173617	0	0	0	0	0	0.105822	0	0.00802589	0.158923	0	0	0
TCGA_TCGA-KC-A4BN	0.0177608	0	0.376432	0.206446	0	0.0463178	0.012716	0.083388	0	0	0	0.0449853	0	0.0639885	0.00866056	0	0	0.025418	0.113887	0	0	0
TCGA_TCGA-V1-A8ML	0.0296405	0	0.297571	0.153199	0	0.0865055	0	0.018584	0.0426142	0	0	0.0579085	0.0225783	0	0.00921348	0.114037	0	0	0.168149	0	0	0
TCGA_TCGA-V1-A8MU	0.0241654	0	0.119624	0.190816	0	0.0789012	0	0	0.0310643	0.0155191	0	0	0.0110801	0.0840072	0.0588301	0.0597938	0.0106622	0	0.315536	0	0	0
TCGA_TCGA-HC-8266	0	0.00457225	0	0.248224	0	0.290176	0	0	0.0163142	0.0850518	0	0.0191719	0	0	0.155925	0.0850357	0.0796943	0	0.0158351	0	0	0
TCGA_TCGA-KK-A7B2	0.0275562	0	0.0161672	0.166839	0	0.0992637	0	0.0349182	0.0146561	0	0	0.072576	0.0319093	0.102337	0.0988025	0.0929453	0.0592039	0	0.182826	0	0	0
TCGA_TCGA-G9-6379	0.0374613	0	0.0547775	0.247636	0	0.159629	0	0.0570717	0.0811809	0	0.0184346	0	0.0264071	0.0232631	0.0655009	0.168902	0.0105867	0	0.0491494	0	0	0
TCGA_TCGA-EJ-7792	0.00720183	0.00783508	0.0930081	0.067933	0	0.173771	0	0.051131	0.00277166	0.00174687	0	0.0677971	0.0255198	0.0329587	0.0259805	0.105704	0.0384607	0.0105118	0.287669	0	0	0
TCGA_TCGA-YL-A8HJ	0.0104581	0	0	0.0900611	0	0.167831	0	0.0903849	0	0	0	0.047339	0.0164661	0.220666	0.073858	0.0584585	0.00854219	0	0.215936	0	0	0
TCGA_TCGA-CH-5748	0.0545543	0	0.144428	0.160483	0	0.105459	0	0	0.0591674	0	0	0.0647486	0.0176504	0.0515389	0.0650895	0.0801143	0.0793827	0.00154703	0.115837	0	0	0
TCGA_TCGA-XK-AAJU	0.0128644	0	0.195471	0.236788	0	0.0874879	0	0.00589398	0.0215555	0	0.0258776	0	0.0191793	0.00658816	0	0.129574	0.0212636	0	0.228352	0	0	0.00910408
TCGA_TCGA-YL-A9WX	0.0460301	0	0.250922	0.156227	0	0.0680483	0	0.0835067	0.0104871	0	0	0.0722464	0.0214615	0.0205997	0.00765464	0.0751933	0.0367789	0.0160655	0.125002	0.00977678	0	0
TCGA_TCGA-G9-6384	0.0423151	0	0.19644	0.119844	0	0.0953392	0	0.028501	0.0336644	0	0	0.0686136	0.00599289	0.0212767	0.155205	0.0351992	0.0325783	0	0.16503	0	0	0
TCGA_TCGA-KK-A8I8	0.00667361	0.0403088	0	0.181761	0	0.266588	0.0079653	0	0	0.0393316	0	0.00137387	0.0122222	0	0.115977	0.14441	0.0735746	0	0.109814	0	0	0
TCGA_TCGA-HC-A6AO	0	0.0151104	0.0282938	0.131053	0	0.114271	0.0426552	0	0.0425913	0	0	0.0185328	0.156886	0.0548251	0.0352655	0.0902443	0.0343194	0.00589574	0.164664	0.00529127	0	0.0601013
TCGA_TCGA-VP-A87C	0.10237	0	0	0.159548	0	0.350249	0	0.0594174	0.0388606	0.0263374	0	0	0.00869227	0.0493865	0.170297	0.0205737	0.00623526	0	0	0	0.00803262	0
TCGA_TCGA-KK-A8IC	0.0401748	0	0.0997989	0.119941	0	0.270734	0	0	0.0260433	0	0	0.0224063	0.0334602	0	0.0458579	0.206761	0.0268362	0.0136565	0.0940538	0	0	0.00027536
TCGA_TCGA-EJ-8470	0.025748	0	0.0341098	0.128691	0	0.33412	0	0.0390417	0	0	0	0.016119	0	0.0946969	0.191775	0.097603	0.0152757	0	0	0.0214387	0.00138077	0
TCGA_TCGA-KK-A7AV	0	0.0391678	0.0807048	0.132839	0	0.221021	0	0	0.0414798	0	0	0.0525338	8.00159e-05	0	0.113453	0.132371	0.00385411	0.00881472	0.173681	0	0	0
TCGA_TCGA-2A-A8VT	0.0265539	0	0	0.225387	0	0.154529	0	0.0749465	0.00925585	0	0	0.0793467	0.0423796	0.0450442	0.0990887	0.10532	0.0450763	0.0113085	0.0817635	0	0	0
TCGA_TCGA-YL-A8SA	0.0433751	0	0.0126467	0.113644	0	0.304957	0	0.0400097	0.052563	0	0	0.0594537	0.0328402	0.0273045	0.107184	0.0271852	0.0223823	0.0187101	0.137745	0	0	0
TCGA_TCGA-G9-7519	0.0400007	0	0.244107	0.144033	0	0.0953063	0	0	0	0	0	0.0435435	0.0248313	0	0	0.165545	0	0.0124957	0.230138	0	0	0
TCGA_TCGA-HC-7231	0.00835376	0	0.0261226	0.185438	0	0.280104	0	0	0.00484717	0	0	0.0390519	0.0125271	0.0862904	0.157226	0.0528983	0.0437025	0.010915	0.0925231	0	0	0
TCGA_TCGA-YL-A9WH	0.0079489	0	0	0.119838	0	0.18425	0	0.00545057	0.0596891	0	0	0.0932293	0.0195164	0.184035	0.0242678	0.119748	0	0.00914439	0.172882	0	0	0
TCGA_TCGA-EJ-7317	0.0126155	0	0.198952	0.108972	0	0.096254	0	0	0.0640728	0	0	0.0294288	0.0545535	0	0	0.117224	0.00845568	0.0198928	0.289579	0	0	0
TCGA_TCGA-G9-6342	0	0	0.323945	0.163974	0	0.031729	0.000318321	0.0597873	0.0334073	0	0	0.0197626	0.00145539	0.0830484	0.0599291	0.0582391	0.120628	0	0.0437764	0	0	0
TCGA_TCGA-EJ-5522	0.0179366	0	0.115219	0.13091	0	0.249698	0	0	0.0231438	0	0	0.0669342	0.039583	0.0789121	0.0783067	0	0.00634097	0.00964879	0.183367	0	0	0
TCGA_TCGA-HC-7230	0.0157535	0	0	0.165212	0	0.202664	0	0.0534194	0.00221506	0	0	0.116436	0.0217691	0.0730187	0.0508189	0.10226	0.0023224	0.0307617	0.163349	0	0	0
TCGA_TCGA-EJ-7791	0.0058819	0	0.280724	0.0495845	0	0.167531	0	0.045822	0	0	0	0.0677552	0.0127797	0.0105525	0.0150929	0.0880544	0.00809822	0.0106851	0.237438	0	0	0
TCGA_TCGA-G9-A9S7	0.0567689	0	0	0.233759	0	0.147206	0	0	0.024892	0	0	0.0455262	0	0.0795705	0.118235	0.00950574	0.0320725	0	0.252463	0	0	0
TCGA_TCGA-HC-A6AS	0.00740821	0	0.122173	0.105102	0	0.0327053	0	0.127216	0.0229705	0	0	0.0332196	0.0370689	0.177191	0.031475	0.152777	0.0118624	0.0141257	0.124705	0	0	0
TCGA_TCGA-G9-6354	0.0469802	0	0.20267	0.159534	0	0.0749744	0	0.0118838	0.0305474	0	0	0.0436782	0	0.114077	0.0891345	0.0883267	0.0565789	0	0.0782665	0	0.00334908	0
TCGA_TCGA-VP-A878	0.0127928	0	0.112363	0.10024	0	0.109944	0	0	0.0473334	0	0	0.0424017	0.0074784	0.0259911	0.0131415	0.156961	0.0207538	0.0123958	0.330268	0	0	0.00793582
TCGA_TCGA-G9-7521	0.0122376	0	0	0.191291	0	0.231521	0.0531456	0	0.0353542	0	0	0.0463603	0.00904613	0	0.149836	0.0950414	0	0	0.176167	0	0	0
TCGA_TCGA-YL-A9WK	0.0284039	0.0354723	0	0.152148	0	0.326836	0	0	0	0	0	0.0210729	0.0167678	0	0.0745755	0.154299	0	0.0145531	0.175872	0	0	0
TCGA_TCGA-XK-AAJR	0	0	0.174978	0.0857864	0	0.031979	0	0	0.0460998	0	0	0.026484	0.0326674	0	0	0.130095	0.0741004	0.00301907	0.394791	0	0	0
TCGA_TCGA-G9-7510	0	0	0.232041	0.0784643	0	0.138582	0	0.0514731	0.040755	0	0	0.0508835	0	0.116346	0.0695867	0.132313	0.0283426	0	0.0442542	0.00937043	0	0.00758787
TCGA_TCGA-YJ-A8SW	0.0179191	0	0	0.231546	0	0.246325	0	0	0.0948575	0	0	0.0294707	0.0620225	0	0.0013062	0.233795	0	0	0.0827588	0	0	0
TCGA_TCGA-FC-A66V	0.0430908	0	0.188611	0.184334	0	0.108578	0	0	0.0164935	0	0	0.0110042	0	0.116861	0.0100876	0.128872	0.020257	0	0.17181	0	0	0
TCGA_TCGA-EJ-5516	0.0099317	0	0.131648	0.0577119	0	0.247	0	0.00809307	0	0.00898483	0	0.053072	0.0075514	0	0.120109	0.148278	0.0199436	0	0.178283	0	0	0.00939365
TCGA_TCGA-HC-8258	0.00364655	0	0.109897	0.0752768	0	0.468719	0	0	0	0	0	0.0793116	0.0289928	0	0.054805	0.0489627	0.00383331	0.0502453	0.059006	0	0.0173036	0
TCGA_TCGA-XJ-A83G	0.0126796	0	0.170529	0.137717	0	0	0	0.0739081	0.00934626	0	0	0.0402758	0	0.101594	0.0297638	0.098026	0.00586858	0.00994164	0.31035	0	0	0
TCGA_TCGA-EJ-5497	0	0	0.160595	0.108678	0	0.244155	0	0	0	0	0	0.0308694	0.0133547	0.0487551	0.0277954	0.0460171	0.0285574	0.0187924	0.27243	0	0	0
TCGA_TCGA-YL-A8HL	0	0	0.311774	0.110134	0	0.12934	0	0.0561713	0.00931072	0	0	0.11773	0.0251176	0.0162608	0.0491423	0.110124	0	0	0.0551572	0	0	0.00973698
TCGA_TCGA-EJ-7330	0.00243986	0	0.187299	0.108641	0	0.110334	0	0.0545027	0.0370978	0	0	0.0969006	0.060871	0	0.0209563	0.0773114	0.0477482	0.00506809	0.166852	0	0.0218261	0.0021513
TCGA_TCGA-HC-7821	0.00407239	0.0488241	0	0.0814205	0	0.284342	0	0.0386996	0.0419994	0	0	0.0424899	0.0845655	0	0.136392	0.201827	0	0.00697284	0.0138776	0	0	0.0145179
TCGA_TCGA-HC-8256	0.0298614	0	0.115028	0.177242	0	0.112965	0	0.0060657	0.0269836	0.0444544	0	0.0443976	0	0.0330328	0.130427	0.0700585	0.00697368	0	0.20251	0	0	0
TCGA_TCGA-V1-A9Z9	0.0033946	0	0.041131	0.115361	0	0.130871	0	0.00869816	0.0609097	0	0	0.0871554	0.021342	0.049538	0.0194217	0.176457	0.0209466	0.00611562	0.258658	0	0	0
TCGA_TCGA-V1-A9OY	0	0.0019147	0.139314	0.173239	0	0.22884	0	0	0.0505132	0	0	0.0262205	0	0.0407454	0.0407851	0.105783	0.0373869	0.0164297	0.138829	0	0	0
TCGA_TCGA-VN-A88R	0.0194755	0	0.104889	0.0758088	0	0.103307	0	0	0.051952	0	0	0.0375768	0.0210409	0	0	0.231492	0	0.00998753	0.341309	0	0	0.00316078
TCGA_TCGA-XK-AAJP	0.0337481	0	0	0.0860218	0	0.219679	0	0	0.0827596	0	0	0.104972	0.0385606	0	0.0779872	0.230309	0	0	0.0792773	0	0	0.0466851
TCGA_TCGA-2A-A8VL	0.0320641	0	0.217692	0.111836	0	0.109012	0	0.0804872	0.00909442	0	0	0.112688	0.045258	0.09784	0.00370059	0	0.0258888	0.00728462	0.131566	0	0.0155885	0
TCGA_TCGA-EJ-5496	0.0123763	0	0.309894	0.159776	0	0.0691381	0	0.0180494	0.0215393	0	0	0.0579506	0	0.0989511	0.0210294	0.00290075	0.0169922	0.0169297	0.194473	0	0	0
TCGA_TCGA-TP-A8TV	0.0323163	0	0	0.252514	0	0.0634841	0	0.0539756	0.0409847	0	0	0	0.013192	0	0	0.232491	0	0.0539008	0.257141	0	0	0
TCGA_TCGA-HC-7744	0.00755076	0	0.223902	0.16192	0	0.102316	0.00780573	0	0.0167336	0	0	0	0.0160499	0.0401225	0	0.14846	0.0473135	0.0182845	0.209541	0	0	0
TCGA_TCGA-2A-A8W3	0.0449138	0	0.0257463	0.166159	0	0.155897	0	0	0.133114	0	0	0.059446	0	0.026019	0.00710439	0.00523238	0.00274456	0	0.373623	0	0	0
TCGA_TCGA-EJ-5502	0	0	0.144391	0.0844313	0	0.168255	0	0.0908756	0.0537911	0	0	0.0602251	0.0896551	0.0303372	0.058431	0.0857302	0.019661	0.023938	0.0808842	0	0	0.00939338
TCGA_TCGA-J4-A6M7	0.00842701	0	0	0.131172	0	0.184205	0	0	0.0340044	0	0	0.0834953	0.0437225	0.105406	0	0.0562813	0	0.0229423	0.330344	0	0	0
TCGA_TCGA-KK-A7AU	0.0284894	0	0	0.279989	0	0.0524243	0	0.100772	0.0530393	0	0	0.157738	0.0599241	0	0.0915111	0.0885498	0	0	0.0875636	0	0	0
TCGA_TCGA-XJ-A83F	0.0472462	0	0.177485	0.127291	0	0.0721709	0	0	0.0454944	0	0	0.0551992	0	0.225072	0	0.120568	0	0	0.129473	0	0	0
TCGA_TCGA-CH-5767	0.0234682	0	0.317898	0.095878	0	0.140074	0	0.0431375	0.0156202	0	0	0.070482	0.0328314	0	0	0.120174	0.00193161	0.0248049	0.050447	0.0492941	0	0.0139588
TCGA_TCGA-ZG-A9LY	0.0151415	0	0.0112537	0.132744	0	0.156409	0	0.0831686	0	0	0	0.0393283	0.0306873	0	0	0.151258	0.00528544	0.0199607	0.354764	0	0	0
TCGA_TCGA-VN-A88L	0.0520064	0	0	0.218503	0	0.192701	0	0	0	0	0	0.107276	0.0526698	0	0.0549607	0.146661	0	0	0.175221	0	0	0
TCGA_TCGA-V1-A8WL	0.0639952	0	0.22821	0.118164	0	0.196885	0	0.0100567	0.0166847	0.0206127	0	0.0685853	0.00601937	0.0508747	0.0535334	0.00853116	0	0.0258602	0.131988	0	0	0
TCGA_TCGA-J9-A52B	0.0352122	0	0	0.249445	0	0.0453631	0.0133329	0	0.0715853	0	0	0.0185409	0.00932375	0.00640568	0.148002	0.22282	0.0296096	0	0.15036	0	0	0
TCGA_TCGA-HC-7745	0.00830781	0	0.162594	0.0553172	0	0.259424	0	0.0594362	0	0.0430399	0	0.0680341	0.0106715	0	0.130994	0.0775761	0.0550366	0	0.0695687	0	0	0
TCGA_TCGA-G9-6363	0.0443367	0.0013829	0	0.132716	0	0.447419	0	0	0	0	0	0.00893664	0	0	0.124795	0.148244	0.00447305	0.0206225	0.067074	0	0	0
TCGA_TCGA-KK-A6E2	0.0676488	0	0	0.133505	0	0.197995	0	0.0875897	0.0264824	0	0	0.0690776	0.0123039	0.0556599	0.0782879	0.0687489	0.0304396	0.000860614	0.171401	0	0	0
TCGA_TCGA-XJ-A9DK	0.0331126	0	0.0551574	0.224615	0	0.144212	0	0	0.0149883	0	0	0.0190096	0	0.223249	0	0.0971028	0.0663574	0	0.122195	0	0	0
TCGA_TCGA-G9-6338	0.049817	0	0	0.138786	0	0.19486	0	0	0.109753	0	0	0.0426222	0	0.0471276	0.039062	0.127864	0.0103289	0	0.232622	0	0	0.0071585
TCGA_TCGA-G9-6371	0.0480436	0	0.183188	0.221105	0	0.0167237	0	0.067585	0	0.0849621	0	0	0	0.0666734	0.0795425	0.0216527	0	0.040224	0.1703	0	0	0
TCGA_TCGA-EJ-A46H	0.0205894	0	0.226937	0.143112	0	0.268601	0	0.0270301	0	0	0	0.0177256	0.0205788	0	0.00326659	0.0614537	0.0341892	0.0170797	0.0166448	0.141791	0	0.00100136
TCGA_TCGA-2A-AAYF	0.027839	0	0.239133	0.14091	0	0.110719	0	0.0826112	0	0	0	0.0773227	0.0295644	0.0878798	0.00382982	0.039687	0	0.034427	0.126077	0	0	0
TCGA_TCGA-EJ-7789	0	0.146672	0	0	0	0.316417	0	0	0	0.0181463	0	0.0568615	0.0275184	0	0	0.106918	0.0343998	0	0.293067	0	0	0
TCGA_TCGA-G9-A9S0	0.0441259	0	0	0.234094	0	0.135515	0	0	0.116264	0	0	0.0157052	0	0	0.120065	0.145408	0.0251897	0	0.163634	0	0	0
TCGA_TCGA-G9-6366	0.0398031	0	0.159225	0.239712	0	0	0	0.0884922	0	0.0421558	0	0.0729059	0	0.038007	0.114269	0.0160426	0	0	0.189387	0	0	0
TCGA_TCGA-CH-5791	0.000181828	0.0182835	0	0.0152601	0	0.214258	0	0.00755892	0.0542844	0	0	0.0455724	0.104967	0.04049	0.051971	0.157588	0.0675915	0.00632787	0.215666	0	0	0
TCGA_TCGA-YL-A8SI	0.0223626	0	0.136656	0.11961	0	0.188916	0	0.0233544	0	0	0	0.0483489	0.0695009	0	0.0165672	0.119664	0	0.019194	0.171285	0	0	0.0645421
TCGA_TCGA-CH-5751	0.0953678	0.041076	0	0.23561	0	0.179959	0.0190761	0.00352079	0.0620247	0.0585755	0	0.000931147	0	0.0841673	0.12188	0.0824326	0	0	0.0153789	0	0	0
TCGA_TCGA-HC-A4ZV	0	0.104474	0.0425779	0.159953	0	0.246128	0	0	0.0167188	0.00593859	0	0.0114129	0.0228236	0.153282	0.0533146	0.113912	0.00997248	0	0.0549223	0	0.00456897	0
TCGA_TCGA-KK-A8IA	0.00215396	0	0.00499859	0.115475	0	0.239385	0	0.0223235	0	0	0	0.114901	0.0173935	0.101684	0.13613	0.122251	0	0	0.123305	0	0	0
TCGA_TCGA-FC-7708	0.0030357	0	0.231022	0.102697	0	0.192135	0	0	0	0.00279566	0	0.0358779	0.0229838	0.0336543	0.0598122	0.0456279	0.0670267	0	0.203332	0	0	0
TCGA_TCGA-HC-7078	0.0277142	0	0.162048	0.108395	0	0.13616	0	0	0.0985778	0	0	0.0245487	0	0.0197494	0.00447119	0.122629	0	0.010578	0.276825	0	0	0.00830488
TCGA_TCGA-EJ-5506	0.0342389	0	0.0380707	0.0527102	0	0.249411	0	0	0.107785	0	0	0.0736799	0.0415816	0.110613	0.103053	0	0.0154599	0	0.173397	0	0	0
TCGA_TCGA-EJ-8468	0	0	0.064875	0.0836144	0	0.172189	0	0.0621157	0	0	0	0.069893	0.00982111	0.00710562	0.0205632	0.163066	0.0621949	0	0.284562	0	0	0
TCGA_TCGA-KK-A7B0	0.0264885	0	0.0267161	0.190475	0	0.175671	0	0	0.106086	0	0.0122787	0	0	0.151179	0.0159963	0.119968	0.0177261	0	0.153788	0	0	0.00362781
TCGA_TCGA-G9-6332	0.047795	0	0	0.255312	0	0.0778674	0	0	0.0131709	0.0160809	0	0.0314029	0	0.146939	0.0348863	0.0248518	0.0821862	0	0.269508	0	0	0
TCGA_TCGA-HC-8259	0.0231832	0	0.317138	0.272236	0	0.0166982	0	0	0.0669465	0	0	0.00449591	0.015902	0	0.0411163	0.153072	0	0.00106094	0.0881514	0	0	0
TCGA_TCGA-KK-A8IF	0	0.0608107	0.0391129	0.0957294	0	0.283894	0	0	0.117517	0	0	0.119038	0	0.0553628	0	0.0409887	0.0250267	0.00699398	0.155525	0	0	0
TCGA_TCGA-HC-7737	0	0.00945664	0.210987	0.119436	0	0.243568	0	0	0	0	0	0.0586418	0.0028761	0	0.0288199	0.146809	0.0383956	0.029124	0.111887	0	0	0
TCGA_TCGA-EJ-8474	0.0391274	0	0.0087364	0.074279	0	0.175718	0	0	0.0961005	0.0210944	0	0.0825805	0.0293834	0.126658	0.00278857	0.0902721	0	0	0.253262	0	0	0
TCGA_TCGA-EJ-5527	0.00160023	0	0.111253	0.0741522	0	0.255502	0	0.0479525	0.0103792	0.0103046	0	0.0153288	0.0146671	0.00247159	0.071234	0.0915596	0.0881618	0.0197844	0.185649	0	0	0
TCGA_TCGA-J4-A67Q	0.0494486	0	0.133759	0.0980507	0	0.283971	0	0	0.0235492	0.010439	0	0.0348061	0.0326085	0.0961278	0.0137435	0.119376	0.00242443	0	0.101697	0	0	0
TCGA_TCGA-EJ-7325	0.0362817	0	0.0368829	0.135959	0	0.19682	0	0	0.0663987	0	0	0	0.0488955	0.188603	0	0.0819394	0.0261914	0	0.182028	0	0	0
TCGA_TCGA-VP-A87K	0.0111623	0	0.160252	0.304522	0	0.0536714	0	0.0124765	0.0685394	0	0	0.0876905	0.0280058	0.0147133	0.0660729	0.123789	0	0.00359235	0.0655124	0	0	0
TCGA_TCGA-KK-A59Z	0	0.0508714	0	0.0883388	0	0.153066	0	0.0152878	0.0382133	0	0	0.025774	0.0205709	0.0754462	0.0215701	0.169931	0.0940798	0.000403496	0.246446	0	0	0
TCGA_TCGA-HC-A8CY	0.0594905	0	0	0.199763	0	0.16258	0	0.0192769	0.0142307	0	0	0.0532342	0.0487314	0.0486612	0.172634	0.0599106	0.013013	0	0.146972	0	0.00150274	0
TCGA_TCGA-EJ-5514	0.0381054	0	0.00681397	0.0253574	0	0.297799	0.00739136	0.021278	0	0	0	0.040359	0.0123234	0	0.0609202	0.284899	0.0376168	0.00552491	0.156314	0	0	0.0052983
TCGA_TCGA-EJ-5519	0.00759624	0	0	0.180175	0	0.278739	0	0	0.0680829	0	0	0.00754419	0.0672852	0.0968502	0.0229224	0.266005	0	0.00480033	0	0	0	0
TCGA_TCGA-VN-A88K	0.0343759	0	0	0.0854589	0	0.26927	0	0	0.128699	0	0	0.0773973	0.00892462	0.0946845	0	0	0.0278679	0.00663694	0.266686	0	0	0
TCGA_TCGA-G9-7522	0.0345345	0	0.214934	0.143233	0	0.0223501	0	0.0279512	0.0157984	0.0342259	0	0.0700892	0.00945301	0.103495	0.0549867	0.0238632	0.0510797	0	0.194006	0	0	0
TCGA_TCGA-G9-6364	0.0107955	0	0.152955	0.0913145	0	0.139729	0	0	0.0831514	0	0	0	0	0.186754	0.0740198	0.0406924	0.031634	0	0.188955	0	0	0
TCGA_TCGA-ZG-A8QZ	0.0835791	0	0	0.0759925	0	0.21513	0	0.106233	0.0245505	0	0	0.104992	0.00606005	0	0.0796919	0.128111	0.0801131	0.00113994	0.0747244	0.0194902	0	0.000193218
TCGA_TCGA-EJ-5494	0.00208897	0	0.00295446	0.14209	0	0.123691	0	0.0671746	0.0250579	0	0	0.1345	0.0156349	0.0446583	0.066365	0.118012	0.0481263	0	0.209646	0	0	0
TCGA_TCGA-G9-6370	0	0	0.539755	0.133829	0	0.0609457	0	0.00436454	0	0	0	0.0315995	0.00594942	0	0.00800259	0.105868	0.0390163	0.00424993	0.0664194	0	0	0
TCGA_TCGA-CH-5740	0.0787848	0	0.287399	0.130535	0	0.113505	0	0.0507925	0.015703	0.000501984	0	0.0181861	0.00273161	0	0.133977	0.072632	0.0390991	0	0.056153	0	0	0
TCGA_TCGA-HC-A9TE	0.047447	0	0.0493836	0.0681986	0	0.259886	0	0.0324227	0.0500569	0	0	0.086839	0.0104161	0.0461976	0.0886129	0.0783182	0.0550992	0.0383456	0.088777	0	0	0
TCGA_TCGA-ZG-A9L6	0.0283666	0	0.211906	0.101218	0	0.0427069	0	0	0.0812069	0.0296161	0	0.00764716	0	0	0	0.1795	0.0225102	0.0207513	0.272161	0	0	0.00240972
TCGA_TCGA-V1-A8WN	0.0308679	0	0.172268	0.156594	0	0.0758309	0	0.104899	0.0029653	0	0	0.10184	0.0430669	0.06873	0.0255009	0	0.0193647	0.0189297	0.178264	0	0.000880114	0
TCGA_TCGA-KK-A7AQ	0.042044	0	0.0442457	0.149581	0	0.139758	0	0	0.104692	0	0	0.0709141	0.0402823	0	0.0817947	0.127818	0.0187254	0	0.180145	0	0	0
TCGA_TCGA-J4-A83M	0.00590291	0	0	0.194089	0	0.20673	0	0.158609	0.0223398	0	0	0.0826566	0.0154298	0.0604413	0.0969969	0.081551	0	0.019105	0.0561483	0	0	0
TCGA_TCGA-KK-A8IG	0.0116339	0	0.196207	0.182863	0	0.104551	0	0	0.0149137	0	0	0.0955672	0.0566284	0	0.0428846	0.121481	0.00317617	0.0111968	0.158898	0	0	0
TCGA_TCGA-QU-A6IN	0.0206047	0	0.00837718	0.369265	0	0	0	0.105201	0.130828	0	0	0	0.0678568	0.166185	0	0.0677569	0	0.0379475	0.0259779	0	0	0
TCGA_TCGA-EJ-A65F	0.00571241	0	0	0.156936	0	0.126337	0	0.0738012	0.0150461	0.0118479	0	0.107111	0.0197556	0.0387667	0.0287275	0.095364	0.00317531	0.0173068	0.300113	0	0	0
TCGA_TCGA-V1-A9ZG	0.037578	0	0.0335904	0.125023	0	0.0887333	0	0.0439335	0.00542787	0	0	0.0802607	0.039436	0.0566104	0	0.0729923	0.0318232	0.0206423	0.363949	0	0	0
TCGA_TCGA-EJ-5509	0	0.0378912	0.0201792	0.106223	0	0.104251	0	0	0.099102	0	0	0.0489379	0	0.287754	0.0609652	0.101846	0.0108454	0	0.122005	0	0	0
TCGA_TCGA-G9-6499	0.00855722	0	0.435871	0.18836	0	0.0486697	0	0.0359968	0	0	0	0.0564131	0.0413739	0.0341092	0	0.070363	0	0.00749943	0.0727864	0	0	0
TCGA_TCGA-KK-A7B3	0.0130244	0	0	0.141092	0	0.20251	0	0.0180712	0.0692291	0	0	0.0167234	0	0.223618	0.0651902	0.132494	0.0242419	0	0.0938065	0	0	0
TCGA_TCGA-CH-5761	0.0402658	0	0	0	0	0.324649	0	0	0.145099	0	0	0.0565871	0	0.260987	0	0.0794169	0.0220809	0	0.0709147	0	0	0
TCGA_TCGA-EJ-A8FO	0	0	0.209182	0.0943822	0	0.114189	0	0.0102349	0.0562818	0	0	0.05371	0	0.137265	0.0034222	0.0824743	0.0535948	0	0.185264	0	0	0
TCGA_TCGA-EJ-5495	0.0289781	0	0.109713	0.0714515	0	0.266096	0	0.00239699	0.0304031	0	0	0.048971	0	0.0576957	0.170687	0.0497897	0.0152589	0	0.148558	0	0	0
TCGA_TCGA-VP-AA1N	0	0.00844592	0	0.215565	0	0.0324404	0	0.0502475	0.0272915	0.0361459	0	0.0649403	0.0522077	0.0579036	0.0695725	0.234123	0.0146951	0.0351266	0.0918428	0	0.00945236	0
TCGA_TCGA-CH-5752	0.00716546	0	0.0471697	0.138255	0	0.290608	0	0.0133198	0.0172995	0	0	0.0765187	0.066667	0	0.048668	0.219366	0.0176501	0.00283253	0	0.0256128	0.0288673	0
TCGA_TCGA-CH-5762	0.0674875	0	0.0212845	0.106098	0	0.243968	0	0.074043	0.0365061	0	0	0.0758361	0.0216969	0.0275648	0.0566585	0.0588221	0.0545907	0.0136877	0.0566868	0.0850697	0	0
TCGA_TCGA-KK-A8IL	0.0257484	0	0.149859	0.216787	0	0.139125	0	0	0.0471742	0	0	0.0564241	0.03474	0	0.177189	0.105877	0.0153937	0	0.0219299	0.00975264	0	0
TCGA_TCGA-CH-5788	0.0761385	0	0.199622	0.0143774	0	0.181507	0	0	0.0653716	0	0	0.0399285	0.00459072	0.137889	0.00036653	0.183085	0	0.0272976	0.069825	0	0	0
TCGA_TCGA-CH-5744	0.000542699	0	0.179321	0.0932481	0	0.13147	0	0.0661841	0.0438621	0	0	0.0610639	0.0194243	0.042817	0.064403	0.0611944	0.0869616	0.00525788	0.14425	0	0	0
TCGA_TCGA-EJ-5499	0.0439159	0	0	0	0	0.270451	0	0	0.0972351	0.0556695	0	0.0180568	0.0100429	0.0666532	0.113318	0.0217272	0.0416066	0.00624831	0.255076	0	0	0
TCGA_TCGA-ZG-A9L5	0.0153896	0	0.0388305	0.130951	0	0.155247	0	0.0194547	0.028203	0	0	0.048654	0.00492054	0	0	0.287535	0.0326256	0.0107677	0.227422	0	0	0
TCGA_TCGA-TP-A8TT	0.0127578	0	0.0221656	0.169457	0	0.269267	0.0204939	0	0.0119623	0	0.00602989	0	0	0.0492682	0.246731	0.0341092	0.0282497	0	0.129509	0	0	0
TCGA_TCGA-G9-6339	0	0	0.122887	0.312896	0	0.0560271	0.122693	0	0.0282571	0	0	0.0850194	0.0166056	0	0.13077	0.0596227	0.0182596	0	0.046963	0	0	0
TCGA_TCGA-EJ-5526	0.0434858	0	0.125663	0.0724369	0	0.248512	0.00224678	0.00463627	0	0	0	0.0300953	0	0.0477139	0.0302984	0.145001	0.0200894	0.00826253	0.218764	0	0	0.00279563
TCGA_TCGA-KK-A6E6	0	0	0.121519	0.12482	0	0.179078	0	0.0612889	0.011338	0.0135829	0	0.0996132	0.0111173	0	0.11678	0.0739945	0.0265219	0.000724219	0.159622	0	0	0
TCGA_TCGA-ZG-A9L0	0.00959424	0	0	0.108175	0	0.272492	0	0.0138965	0.0698474	0	0	0.0702004	0.0199105	0.0569561	0.0751055	0.148188	0.0200176	0	0.1355	0	0	0.000115949
TCGA_TCGA-Y6-A8TL	0.0287456	0	0.398913	0.0923933	0	0.212798	0	0.0131867	0	0	0	0.0115698	0	0.0393713	0.0040841	0.0354681	0.00371612	0	0.159754	0	0	0
TCGA_TCGA-KK-A6E7	0.0544105	0.00897182	0	0.0912621	0	0.105545	0	0	0.0698241	0	0	0.0855795	0.0327818	0.0431376	0	0.215168	0.0392765	0.0153035	0.224382	0	0	0.0143572
TCGA_TCGA-VP-A87D	0.0702863	0	0.0274187	0	0.0504686	0.177947	0	0	0.0183507	0.0242319	0	0.139905	0	0.091986	0	0.0751423	0.0367768	0.0215014	0.265985	0	0	0
TCGA_TCGA-KC-A7FA	0.0474165	0	0	0.164584	0	0.0950318	0	0	0.0621368	0	0	0.0459524	0	0.0839312	0.103963	0.140283	0.00328776	0	0.253414	0	0	0
TCGA_TCGA-YL-A8SC	0.0352166	0	0	0.133923	0	0.224504	0	0	0.0597969	0	0	0.0747884	0.0303097	0.0520733	0.0826881	0.092544	0.00517546	0.00692863	0.202053	0	0	0
TCGA_TCGA-J9-A8CL	0.0410998	0.00527772	0	0.0765855	0	0.189917	0	0.0294923	0.0664427	0	0	0.088864	0.013335	0.00516931	0.102737	0.21455	0	0.0158961	0.150634	0	0	0
TCGA_TCGA-HC-A6AN	0.0365298	0	0.0817051	0.093345	0.0552154	0	0	0	0.0972115	0.0177371	0.0312775	0	0	0.18544	0.00555765	0.18484	0.0360955	0	0.175045	0	0	0
TCGA_TCGA-EJ-A46G	0.0468355	0	0.154306	0.0460841	0	0.20462	0	0.108289	0.00428602	0	0	0.0496903	0.00983929	0	0.189207	0.100387	0	0.00185434	0.0846012	0	0	0
TCGA_TCGA-VP-A879	0	0	0.279093	0.193616	0	0.0401168	0	0	0.0717398	0	0	0.0306745	0.0447885	0	0	0.053875	0.116191	0.0106499	0.159255	0	0	0
TCGA_TCGA-EJ-7793	0.0493143	0	0.215747	0.0830518	0.0205336	0.0318387	0	0	0.103671	0.00748901	0	0.0326267	0	0.163069	0	0	0.0415387	0.00907876	0.242041	0	0	0
TCGA_TCGA-HC-8213	0.0301693	0	0.237551	0.187006	0	0.163838	0	0	0.058269	0	0	0.0725472	0.0292219	0.0692013	0.0135247	0.121807	0	0	0.0168644	0	0	0
TCGA_TCGA-YL-A8SK	0	0	0.0334744	0.256246	0	0.091177	0	0.105935	0.0156929	0	0	0.0846258	0.0302953	0	0.0531743	0.0897261	0.0202393	0.0208964	0	0.170847	0.0264405	0.00122982
TCGA_TCGA-YL-A8HK	0.102487	0	0.0636501	0.106264	0	0.188574	0	0.0548481	0	0	0	0.0573889	0.0142175	0.0811602	0.127316	0.122202	0	0.00255403	0.0781225	0	0.00121537	0
TCGA_TCGA-EJ-7783	0.00717463	0	0.276325	0.11294	0	0.125495	0	0.0575067	0	0	0	0.0270893	0.0474972	0.0482189	0.0110146	0.0225183	0.0231757	0.0186669	0.222377	0	0	0
TCGA_TCGA-EJ-A65J	0.00675482	0	0.111472	0.0520852	0	0.184055	0	0.0232841	0.0634135	0	0	0.0770181	0.0376609	0.0481936	0.0150109	0.203746	0.0292607	0.0124139	0.135631	0	0	0
TCGA_TCGA-XQ-A8TB	0.0323694	0	0	0.156029	0	0.264397	0	0.0610583	0.0285178	0	0	0.122169	0.0355618	0	0.0715633	0.124706	0.021497	0.0242698	0	0.0524347	0.00542705	0
TCGA_TCGA-HC-7213	0	0	0.0640019	0.0726425	0	0.198995	0	0.0580992	0.0397738	0	0	0.0817123	0.0333808	0.0244195	0.0490369	0.113196	0.12406	0.00416344	0.119374	0	0	0.0171438
TCGA_TCGA-XK-AAJA	0	0	0.133278	0.0721613	0	0.121469	0	0.0578449	0.0297502	0	0	0.0493243	0.0214023	0.0752741	0.0194157	0.0562852	0.0317645	0	0.332031	0	0	0
TCGA_TCGA-KK-A7B4	0.0445528	0	0	0.205279	0	0.118319	0	0	0.0726764	0	0	0.0871073	0.0472194	0.000989711	0.100365	0.0805706	0.0443228	0	0.198598	0	0	0
TCGA_TCGA-YL-A8SO	0.0121844	0.037182	0.033513	0.151843	0	0.193677	0	0	0.0576665	0	0.04463	0	0	0.105944	0	0.258238	0	0	0.0885795	0	0	0.0165423
TCGA_TCGA-J9-A8CP	0.0272418	0	0.135982	0.0465064	0	0.058494	0	0.00786405	0.0138449	0	0	0.0480722	0	0	0	0.034349	0	0.0106322	0.617014	0	0	0
TCGA_TCGA-XJ-A83H	0	0	0.220756	0.220028	0	0.0763914	0.0364496	0.0659423	0	0	0	0.0643795	0.0170279	0	0.0403416	0.102833	0.0112271	0.0202449	0.0542306	0.0276721	0.0424755	0
TCGA_TCGA-G9-6373	0.0215565	0	0.00769712	0.173242	0	0.349902	0	0	0.0886648	0	0	0.0188463	0.032956	0	0.105265	0.178923	0	0.00914514	0.0138023	0	0	0
TCGA_TCGA-EJ-7331	0.00993189	0	0.186065	0.0596297	0	0.138233	0	0.00664362	0	0	0	0.0484697	0.0278276	0.0262751	0.0456954	0.0873352	0.00337365	0.0188	0.331385	0	0	0.010335
TCGA_TCGA-EJ-A8FS	0	0.20321	0	0	0.0991212	0.0585355	0	0	0.00304543	0.0768675	0	0.131978	0	0.100387	0	0.0812704	0.0118728	0	0.232943	0	0	0.000768582
TCGA_TCGA-J4-A67M	0.0206572	0.00972463	0.0302443	0.13662	0	0.236048	0.0325898	0	0.0916448	0	0.018202	0	0.0395957	0.0741084	0	0.139679	0.012765	0	0.154336	0	0	0.00378531
TCGA_TCGA-H9-A6BY	0.119337	0	0.165971	0.278703	0	0.0573665	0	0	0	0.0110389	0	0.0172976	0	0.00443852	0	0.12852	0.00129045	0	0.216037	0	0	0
TCGA_TCGA-KC-A7FE	0.0269181	0	0.186685	0.0738722	0	0.184978	0	0	0.00376895	0	0	0.094592	0.00475771	0.00547802	0.0171712	0.0631228	0.00501698	0	0.326125	0	0	0.00751469
TCGA_TCGA-HC-7081	0	0	0	0.0617184	0	0.191818	0.0198374	0	0.0245914	0	0	0.056526	0.0186953	0.0388987	0.0289118	0.226709	0.134888	0	0.197406	0	0	0
TCGA_TCGA-G9-A9S4	0	0	0.11644	0.179395	0	0.0465676	0	0.125382	0.00821068	0	0	0.101309	0.0571754	0.125274	0	0	0	0.026436	0.197054	0	0.0167568	0
TCGA_TCGA-HC-7075	0.0838909	0	0.298384	0.0288996	0	0.195264	0	0.0188715	0	0	0	0.0789616	0	0.0945896	0.0758186	0	0.00717312	0	0.118147	0	0	0
TCGA_TCGA-EJ-5515	0.0221995	0	0.302048	0.11224	0	0.0779987	0	0.0303278	0	0	0	0.0804628	0.0272046	0	0.0686423	0.0567551	0.0262395	0	0.195882	0	0	0
TCGA_TCGA-J4-8200	0.0385948	0	0.140662	0.0827805	0	0.112899	0	0.0168556	0	0.018253	0	0.0656424	0	0.129558	0.0324994	0.185185	0	0.0131514	0.163919	0	0	0
TCGA_TCGA-EJ-5517	0.0530176	0	0.204826	0.0881148	0	0.143439	0	0.023442	0.00377452	0.0497789	0	0.0526452	0.00461248	0.0365369	0.0290548	0.0576281	0	0.0209019	0.232228	0	0	0
TCGA_TCGA-2A-A8VO	0.0343911	0	0.21542	0.136001	0	0.145654	0	0.0785432	0.00699921	0	0	0.0788465	0.0581378	0.0790576	0.021864	0.0576391	0.00416053	0	0.0832857	0	0	0
TCGA_TCGA-CH-5753	0.106938	0	0	0.0538249	0	0.26834	0	0.134131	0.00703564	0.0249929	0	0.0967454	0.0110914	0.0499412	0.0821136	0.120427	0	0.0205158	0.0125269	0.00631051	0.00506614	0
TCGA_TCGA-HC-A76W	0.0182862	0	0	0.10243	0	0.234804	0	0.00624947	0.0441953	0	0	0.0322429	0.0441658	0.0653991	0.0190642	0.195967	0.023225	0.0216649	0.192307	0	0	0
TCGA_TCGA-KK-A8I5	0.0124537	0	0.104939	0.126755	0	0.10198	0	0.0368032	0	0.00962796	0	0.0822485	0	0.172759	0.0237762	0.130219	0.00924399	0.0313166	0.1453	0	0	0.0125771
TCGA_TCGA-EJ-7784	0.0239888	0	0.0529135	0.0930851	0	0.415006	0.00758901	0	0.010281	0	0	0.0116693	0.00846917	0.0185926	0.0869396	0.0920675	0.0186266	0.00873954	0.152032	0	0	0
TCGA_TCGA-J4-AAU2	0.0516111	0	0.236846	0.145868	0	0.063945	0	0.113349	0.00359805	0.0249507	0	0.0909048	0.00260197	0.00593171	0.0288697	0.0776625	0	0.0209335	0.118285	0	0.0146431	0
TCGA_TCGA-V1-A9Z8	0.0270329	0	0.1103	0.109378	0	0.130905	0	0	0.058245	0	0	0.0376641	0.0153312	0.0284422	0.00798773	0.081596	0.00429896	0	0.385959	0	0	0.00285931
TCGA_TCGA-EJ-5511	0.0344436	0	0.14059	0.0564324	0	0.196841	0	0	0.0980567	0	0	0.079474	0.00025741	0.0787316	0	0.0264916	0	0.0219385	0.263113	0	0	0.00362952
TCGA_TCGA-HC-A6AL	0.0179584	0	0	0.111018	0	0.0993172	0.0218129	0.0660956	0.0992324	0	0.000581985	0	0.022475	0.130742	0.0386979	0.172976	0.0910386	0.0199781	0.10624	0	0	0.00183564
TCGA_TCGA-XK-AAIW	0.0280516	0	0	0.430798	0	0	0.0387169	0.0477874	0.0116202	0	0	0.106542	0	0	0.0985707	0.121679	0.0150169	0	0.101218	0	0	0
TCGA_TCGA-VN-A88P	0.0331173	0	0	0.113444	0	0.216535	0	0.0521802	0.0242342	0.0319559	0	0.0433551	0.0117601	0	0.0555626	0.10983	0	0.0205134	0.287512	0	0	0
TCGA_TCGA-KK-A8ID	0.0211226	0	0	0.14356	0	0.2121	0	0.150113	0.0263849	0	0	0.0950621	0.00703794	0.0177933	0.10165	0.105649	0.0209413	0.00366233	0.094924	0	0	0
TCGA_TCGA-HC-A48F	0.0195662	0	0.235606	0.0524289	0	0.0725577	0	0	0.0504889	0	0	0.0105996	0.00609412	0.014745	0	0.186336	0	0.0155269	0.336051	0	0	0
TCGA_TCGA-VP-A875	0.0308614	0	0	0.17978	0	0.240086	0	0	0.111729	0	0	0.176036	0.0489574	0	0	0.10794	0	0.00850539	0.0961046	0	0	0
TCGA_TCGA-J4-A67R	0.111372	0	0.0833845	0.1438	0	0.106105	0	0.143162	0	0.0233314	0	0.042519	0.036091	0.123671	0.067737	0.00357432	0.0163771	0	0.0949483	0	0.0039282	0
TCGA_TCGA-XJ-A9DI	0.0262898	0	0	0.222419	0	0.193955	0	0	0.0753652	0	0	0.101756	0.0349364	0.0637341	0.0887699	0.0886271	0.0184642	0	0	0.0856827	0	0
TCGA_TCGA-VP-A87E	0.0666373	0	0.0434605	0.159878	0	0.264007	0	0.108345	0	0	0	0.070898	0.0233665	0.0133782	0.0878686	0.0933968	0.00800255	0	0	0.0430024	0.017759	0
TCGA_TCGA-J4-AATV	0.0269812	0	0.129175	0.0944976	0	0.17203	0	0.145174	0.00236336	0	0	0.0772575	0.07907	0	0	0.0793054	0.0584261	0.0579767	0.0229164	0.046772	0	0.00805419
TCGA_TCGA-2A-AAYO	0.0790676	0	0.0580005	0.121892	0	0.193463	0	0	0.0852555	0	0	0.0261933	0	0.0500785	0.0804426	0.0861066	0.00988757	0	0.209612	0	0	0
TCGA_TCGA-KC-A4BV	0	0	0	0.181075	0	0.166501	0	0.0580694	0.0381935	0.0231624	0	0.0663969	0.0107241	0	0.0578262	0.11579	0.047636	0.011284	0.223341	0	0	0
TCGA_TCGA-CH-5768	0.0181233	0	0.104291	0.154788	0	0.11122	0	0.110036	0	0	0	0.0905406	0	0.183988	0.0246498	0.0393218	0.02654	0.0133401	0.123162	0	0	0
TCGA_TCGA-G9-6343	0.0443216	0	0.274738	0.236941	0	0.0385193	0	0	0	0	0	0	0	0.055072	0	0.132693	0.00516085	0	0.212554	0	0	0
TCGA_TCGA-ZG-A8QX	0.0606034	0	0.471155	0.0915137	0	0.0820555	0	0.0450687	0.0209903	0	0	0.0479458	0.00279221	0	0.00748274	0.0841718	0.00479135	0.0150744	0.0663549	0	0	0
TCGA_TCGA-YL-A8SB	0.0240418	0	0.168542	0.0935273	0	0.107542	0	0	0.0831683	0	0	0.0549033	0.0280081	0.0227414	0	0.0764005	0.0308829	0	0.310242	0	0	0
TCGA_TCGA-V1-A9O5	0.0424823	0	0	0.142622	0	0.318106	0	0	0.0772508	0	0	0.0294863	0.00457191	0.0159495	0.137697	0.131536	0.0508127	0	0.0494846	0	0	0
TCGA_TCGA-EJ-5505	0	0	0.158684	0.111409	0	0.147115	0	0	0.0143783	0	0	0.0810729	0.00263173	0.00103751	0.000350639	0.0640404	0	0	0.41928	0	0	0
TCGA_TCGA-G9-6356	0.0261431	0	0.0227412	0.200719	0	0.118888	0	0.037369	0.0330953	0	0	0.0824675	0.0412977	0.0559836	0.106546	0.0357507	0.0651244	0	0.173875	0	0	0
TCGA_TCGA-ZG-A9M4	0.0501252	0	0	0.273442	0	0.220559	0	0.0432277	0.0749105	0.0201144	0	0.041073	0.021989	0.011092	0.136498	0.0885271	0.00460789	0	0	0.0138332	0	0
TCGA_TCGA-YL-A8S9	0.047578	0	0.220706	0.0313909	0.0028308	0.145138	0	0	0.114285	0	0	0.0422362	0.0448608	0	0	0.0927621	0	0.0357862	0.222426	0	0	0
TCGA_TCGA-EJ-7794	0	0	0.195109	0.0476125	0	0.112835	0	0.0484992	0.0111771	0	0	0.029606	0.030269	0.118469	0.0221908	0.125844	0.0377556	0	0.203329	0	0	0.0173034
TCGA_TCGA-G9-6367	0.0117486	0	0.3026	0.143548	0	0.21514	0	0	0	0	0.00103829	0.0431381	0.011262	0.0384637	0.00286049	0.0389477	0.014533	0.0109884	0.165731	0	0	0
TCGA_TCGA-EJ-7786	0.0331084	0	0.334609	0.109944	0	0.144485	0	0	0.00639599	0	0	0.0802621	0	0.0609943	0	0.019955	0	0.0127536	0.197492	0	0	0
TCGA_TCGA-CH-5739	0.0157223	0	0.0600923	0.111916	0	0.302066	0	0.0499849	0	0	0	0.0551682	0.0510702	0	0.141815	0.11974	0.00352721	0	0.0779043	0	0.0109929	0
TCGA_TCGA-J4-A83K	0.0106674	0	0.22465	0.143435	0	0.122152	0	0.0597381	0.0190979	0	0.00239104	0.00347732	0	0.136915	0	0.0147901	0.048255	0.016433	0.197999	0	0	0
TCGA_TCGA-Y6-A9XI	0.00425413	0.0186048	0.0362421	0.130184	0	0.115754	0	0	0.0513348	0	0	0.0642645	0.0265491	0.0325567	0.0102523	0.14032	0.028694	0	0.340599	0	0	0.000390828
TCGA_TCGA-CH-5789	0.00517115	0	0.26183	0.0933497	0	0.0909423	0	0.0923359	0	0	0	0.0579053	0.0833142	0.034053	0	0.0823068	0.059723	0.00120592	0.105393	0.0324698	0	0
TCGA_TCGA-HC-A8D0	0.00185562	0.0372414	0.0378826	0.143801	0	0.121357	0	0.00778399	0.0740255	0	0	0.0535378	0	0.0352788	0.00774658	0.136903	0.0857201	0	0.253668	0	0	0.00319896
TCGA_TCGA-QU-A6IP	0.0358013	0	0.210966	0.14838	0	0.0906124	0	0.0595123	0.00669618	0	0	0.052844	0	0.16658	0.00771988	0	0.0578168	0	0.161268	0	0.00180348	0
TCGA_TCGA-KK-A8I9	0.00768536	0	0.0828585	0.152588	0	0.197932	0	0	0.0718198	0	0	0.0288198	0.00373857	0	0.0328067	0.0963592	0.0406478	0.03218	0.226028	0	0	0.0265358
TCGA_TCGA-EJ-A7NF	0.0384248	0	0.200181	0.174671	0	0.132455	0	0	0.03921	0	0	0.0101593	0	0.19391	0.0494905	0.105769	0.0223414	0	0.0333872	0	0	0
TCGA_TCGA-HC-7750	0.0289259	0	0.277222	0.0956039	0	0.120916	0	0	0.0680798	0	0	0.0204938	0	0.0764327	0.00119957	0.00188298	0.0215079	0	0.281591	0	0	0.00614435
TCGA_TCGA-KC-A4BR	0.0162525	0	0.148806	0.152312	0	0.175803	0	0.0262489	0.00992361	0	0	0.0618171	0.0663834	0	0	0.0702696	0	0.02462	0.23629	0	0	0.0112741
TCGA_TCGA-EJ-7115	0.0368541	0	0	0.119759	0	0.155937	0	0.00346948	0.0701168	0	0	0.0414087	0.0250536	0	0	0.170005	0.0124966	6.51869e-05	0.364834	0	0	0
TCGA_TCGA-G9-7525	0.0167896	0	0	0.145906	0	0.143318	0	0	0.0856803	0	0	0.000190183	0.0480442	0	0	0.247885	0.0517545	0.000666962	0.259764	0	0	0
TCGA_TCGA-EJ-5542	0	0.00191058	0.130822	0.035218	0	0.374741	0.00168532	0	0.0178879	0	0	0.0143741	0.0239031	0	0.0469996	0.124616	0.0133779	0.00843233	0.206032	0	0	0
TCGA_TCGA-V1-A9OL	0.022969	0	0	0.189668	0	0.233464	0	0	0.0620735	0.0212794	0	0.0302578	0	0.0568931	0.0687725	0.177928	0.0258801	0.00448844	0.106326	0	0	0
TCGA_TCGA-EJ-A46I	0	0	0.281419	0.160585	0	0.114229	0	0.0781441	0.0346736	0	0	0.0483232	0.0275575	0	0.054031	0.0895489	0.0373601	0	0.0741282	0	0	0
TCGA_TCGA-J4-A67S	0.0014862	0.0072553	0.180851	0.186698	0	0.073885	0	0.140062	0.0372764	0	0	0.0801345	0.0188855	0.0312703	0.044878	0.0648816	0.0352811	0.0272751	0.0698806	0	0	0
TCGA_TCGA-CH-5794	0.00371557	0	0	0.15928	0	0.119231	0	0.138166	0.0173554	0	0	0.122292	0.0402342	0.0919812	0.0769658	0.151937	0	0.000764941	0.0481875	0.0167469	0	0.0131418
TCGA_TCGA-HC-A8D1	0.00545426	0	0.260063	0.130246	0	0.163069	0	0.116094	0	0	0	0.0595282	0.0172977	0.00511528	0.121622	0.0175153	0.042618	0	0.0613765	0	0	0
TCGA_TCGA-CH-5745	0.0473186	0	0.0247961	0.0853103	0	0.21084	0	0.122882	0	0.0305164	0	0.0751324	0.0344924	0.0337483	0.0523776	0.0837064	0.0375468	0.0100784	0.151254	0	0	0
TCGA_TCGA-V1-A9OH	2.29342e-05	0	0.07848	0.184418	0	0.196101	0	0.00443004	0.0252187	0	0	0.0480326	0.0235595	0	0.0646157	0.213918	0	0.00650203	0.154702	0	0	0
TCGA_TCGA-ZG-A9L9	0.0148918	0	0	0.154044	0	0.212153	0	0.034233	0.0575459	0	0	0.033027	0.0231574	0	0.0966851	0.147447	0.0837247	0.0277462	0.109485	0	0.00585967	0
TCGA_TCGA-X4-A8KS	0.000777571	0	0.227246	0.199949	0	0.14298	0	0.0561067	0.0580525	0	0	0.0829068	0.0313655	0	0.0172826	0.151288	0.0150071	0.00152214	0.0155155	0	0	0
TCGA_TCGA-2A-AAYU	0.0432753	0	0.00331258	0.0663875	0	0.189161	0	0	0.113756	0	0	0.0999633	0	0.145871	0	0	0.0380643	0.00876712	0.291442	0	0	0
TCGA_TCGA-EJ-A46F	0.0437012	0	0	0.343138	0	0.0116732	0	0.0231633	0.0770964	0	0.0037846	0	0.0774886	0.0452378	0.035138	0.157515	0	0.0361096	0.145954	0	0	0
TCGA_TCGA-HC-7736	0.0141705	0	0	0.0430096	0	0.31796	0	0.0963187	0	0	0	0.0827058	0.0457751	0.155894	0.046858	0.0672244	0.00322473	0.0197173	0.099073	0	0.00806903	0
TCGA_TCGA-KK-A59V	0.0191265	0.0129307	0	0.239407	0	0.132452	0.0450104	0.0343749	0.106636	0.00560374	0	0.0584187	0.0102474	0.0834095	0.10623	0.0673315	0.0113526	0	0.0586343	0	0.00883408	0
TCGA_TCGA-ZG-A9LS	0.0673798	0	0	0.118909	0	0.256942	0	0	0.0908983	0.0419164	0	0	0.0194392	0.036425	0.117645	0.0906876	0.050983	0	0.108774	0	0	0
TCGA_TCGA-YL-A8S8	0.0835357	0	0	0.0698186	0	0.221654	0	0.105203	0.0148527	0	0	0.0859067	0.046022	0	0.0181833	0.159898	0	0.0666687	0.12616	0	0.00209738	0
TCGA_TCGA-ZG-A9LU	0	0	0.027533	0.186472	0	0.121228	0	0.129269	0.0577805	0	0	0.104233	0.0343571	0.0279116	0.0882729	0.100027	0.0955473	0.00351459	0.022492	0	0.00136261	0
TCGA_TCGA-V1-A9OX	0	0.0237727	0.140063	0.174588	0	0.127836	0	0.0949423	0.0349272	0	0	0.0293787	0.00597881	0.100118	0.0244064	0.150692	0	0.0082338	0.0850622	0	0	0
TCGA_TCGA-EJ-5531	0.009811	0	0.132446	0.117645	0	0.0818038	0	0.0129872	0.0480261	0	0	0.0603394	0.0268703	0.171097	0.00893913	0.146695	0.0539355	0.0128692	0.116534	0	0	0
TCGA_TCGA-EJ-A46D	0.0320311	0	0.246898	0.16232	0	0.0684247	0	0	0.0638061	0	0	0.0248324	0.0251436	0.0737577	0	0	0.0311257	0.00927378	0.262387	0	0	0
TCGA_TCGA-EJ-A7NM	0.0558662	0.01478	0	0.16913	0	0.188704	0	0.00122197	0.101658	0	0	0.0654777	0.00546518	0.0307488	0.117381	0.124276	0.00289	0.0180991	0.104302	0	0	0
TCGA_TCGA-YL-A8SR	0	0	0.224231	0.111915	0	0.0788737	0	0	0	0	0.00112662	0.0299147	0.00973634	0	0.0122091	0.0937597	0	0.00235624	0.435878	0	0	0
TCGA_TCGA-EJ-7318	0.0297438	0	0.103112	0.161581	0	0.181302	0	0	0	0	0	0.00373018	0.0240823	0	0.142686	0.147812	0.0119142	0	0.194036	0	0	0
TCGA_TCGA-CH-5772	0.0151153	0	0.127333	0.134634	0	0.142241	0	0.0613986	0	0.010307	0	0.141281	0.0284543	0	0.0694717	0.0724524	0	0.000653198	0.196659	0	0	0
TCGA_TCGA-EJ-7312	0.0634172	0	0.0104892	0.236972	0	0.074503	0	0	0.123121	0	0	0.0102223	0	0	0	0.145942	0	0.0209113	0.299312	0	0	0.0151107
TCGA_TCGA-CH-5771	0.00418953	0.0684582	0	0.107108	0	0.154886	0	0.0367176	0.0814844	0	0	0.0721427	0.0502745	0.00588959	0.044043	0.186867	0.116227	0.0115987	0.0601132	0	0	0
TCGA_TCGA-V1-A8X3	0.00232564	0	0.161538	0.119745	0	0.165466	0	0.0758309	0.0113297	0.0117198	0	0.0833336	0.022711	0.0286495	0.0586723	0.0966106	0	0.0180854	0.143983	0	0	0
TCGA_TCGA-HC-8265	0	0.111783	0.0261241	0.0422015	0	0.368998	0	0	0	0	0	0.097866	0.0481722	0	0.0804853	0.113562	0.0094204	0.0234963	0.0739673	0	0.00392488	0
TCGA_TCGA-EJ-5512	0.0556787	0	0.197946	0.140339	0	0.140718	0	0	0.0794383	0	0	0.0441574	0.00839964	0.0905484	0.0323386	0	0.00189734	0.0186107	0.189928	0	0	0
TCGA_TCGA-EJ-5504	0	0	0.0873735	0.0508272	0	0.159652	0	0.0148664	0.0217653	0.0042811	0	0.0837853	0.0313596	0	0.056952	0.232043	0.0321382	0.00751007	0.217446	0	0	0
TCGA_TCGA-HC-8264	0.00362728	0	0	0.0876209	0	0.160035	0	0	0.0433389	0	0	0.0500333	0.0271664	0	0.0170219	0.171031	0.0219287	0.0127299	0.405467	0	0	0
TCGA_TCGA-J9-A52D	0	0.0884446	0	0.221021	0.0478728	0.0400432	0	0	0.108326	0	0	0.0823638	0.0519581	0	0	0.177762	0	0.0162813	0.165927	0	0	0
TCGA_TCGA-HC-7748	0	0	0.134282	0.0816902	0	0.287064	0	0.074717	0	0	0	0.0620939	0.0323012	0.0176549	0.0867807	0.10024	0.0297381	0	0.0895335	0	0.000115616	0.00378858
TCGA_TCGA-EJ-AB20	0.0314329	0	0.0612278	0.235563	0	0.0276897	0	0.0554695	0.0266271	0.0430381	0	0.132888	0.0123201	0.00896472	0.00871532	0.0776039	0.0306129	0	0.247847	0	0	0
TCGA_TCGA-HC-7079	0.0298814	0.0674743	0.0264344	0.0458391	0	0.184421	0	0.0870154	0.0536682	0	0	0.02882	0	0.183478	0.0889724	0.148773	0	0.00455472	0	0.0506678	0	0
TCGA_TCGA-HC-7818	0	0	0.216325	0.11374	0	0.137848	0	0.0413148	0.0179572	0	0	0.0785531	0.126276	0	0.0517632	0.107529	0.0197093	0.00460939	0.0688232	0	0	0.0155513
TCGA_TCGA-ZG-A9LN	0.0195677	0.0347349	0	0.260824	0	0.106911	0	0.0332406	0.100077	0.0410665	0	0.0990431	0.00568077	0.0119266	0.14161	0.0587624	0.0286084	0.0195151	0.0384322	0	0	0
TCGA_TCGA-H9-7775	0.0477376	0	0	0.0937865	0	0.0878537	0	0.0618453	0.0440108	0	0	0.0697671	0.0336706	0.123162	0	0.111612	0.0477853	0.0142754	0.264495	0	0	0
TCGA_TCGA-J4-8198	0.00995294	0	0.0417054	0.0812347	0	0.259628	0	0	0.00209044	0	0	0.0805648	0.00958642	0.0154753	0.0291209	0.103925	0	0.00129569	0.365421	0	0	0
TCGA_TCGA-H9-A6BX	0.0147133	0	0.099892	0.0739696	0	0.135841	0	0	0.049995	0	0.0281665	0	0	0.266649	0.0390336	0.0874269	0.0407945	0	0.163518	0	0	0
TCGA_TCGA-ZG-A9L2	0.0980588	0.00864407	0.0197791	0.0846621	0	0.247128	0	0.111037	0.0105859	0.071546	0	0.0787695	0.00442268	0	0.0255414	0.108868	0	0.0278472	0.10311	0	0	0
TCGA_TCGA-EJ-5524	0.0114726	0	0	0.0389798	0	0.426039	0	0	0.055208	0.0270373	0	0.0520562	0.0147801	0	0.0999547	0.119586	0.0151413	0	0.139745	0	0	0
TCGA_TCGA-KK-A6E0	0.00340303	0	0.208834	0.107721	0	0.213848	0	0	0.00851844	0	0	0.0193881	0.0245445	0	0.0802635	0.143909	0.0535858	0.0143493	0.110417	0	0	0.0112185
TCGA_TCGA-CH-5754	0.0276115	0	0.0308934	0.12818	0	0.150696	0	0.0546923	0.036509	0	0	0.105886	0	0.0602388	0.213275	0.0803171	0.068256	0	0.0370372	0	0.00640702	0
TCGA_TCGA-TK-A8OK	0.140623	0	0.0243519	0.0700676	0	0.134587	0	0.0448821	0	0	0	0.0946163	0.0365888	0.00196941	0	0.0998598	0.0291592	0.00993579	0.31336	0	0	0
TCGA_TCGA-EJ-7327	0	0	0.103525	0.10442	0	0.2553	0	0.0263877	0.0391612	0	0	0.0410091	0.0274425	0	0.0950907	0.157233	0	0.0043378	0.146093	0	0	0
TCGA_TCGA-HC-7209	0	0	0.150755	0.193073	0	0.0316858	0	0.106571	0.0265602	0	0	0.0768702	0.0350433	0.000321729	0.0670025	0.0802131	0.0970518	0.0260296	0.108823	0	0	0
TCGA_TCGA-EJ-A46E	0.0182839	0	0.0617355	0.206347	0	0.0756606	0	0.162934	0.000196765	0	0	0.108928	0.0274258	0	0	0.122998	0.0524778	0.0158847	0	0.102024	0.0386752	0.00642835
TCGA_TCGA-EJ-A65B	0.00274873	0	0.240545	0.063366	0	0.0729219	0	0.0202332	0.0294805	0	0	0.0242139	0.0185392	0.219429	0	0.144645	0.000702428	0.0291301	0.134044	0	0	0
TCGA_TCGA-XK-AAJ3	0	0	0.241901	0.177425	0	0.0382086	0	0	0.0524837	0	0	0.051482	0.0168019	0	0.0167494	0.235461	0.0697378	0	0.0997497	0	0	0
TCGA_TCGA-VP-A87J	0.0383851	0	0.00656239	0.0849522	0	0.258546	0	0.180985	0.0152339	0	0	0.110113	0.0458814	0.0400971	0	0.111982	0	0.042623	0.0646385	0	0	0
TCGA_TCGA-KK-A6E1	0.00553966	0	0.0389308	0.110996	0	0.293943	0	0.0338821	0	0	0	0.184055	0.0461221	0	0.0710393	0.121886	0.0071944	0.025688	0.0607235	0	0	0
TCGA_TCGA-HC-7749	0.00356746	0	0	0.0970368	0	0.124325	0	0.0276957	0.0340085	0	0	0.0558065	0	0.0686199	0.0443761	0.143832	0.0123782	0	0.388353	0	0	0
TCGA_TCGA-CH-5764	0.00934754	0	0.0420774	0.292526	0	0.152713	0	0.106735	0.0150167	0	0	0.0490833	0.056057	0.0506312	0.0777107	0	0.0121952	0.0343264	0.0877107	0	0.0138697	0
TCGA_TCGA-V1-A9O9	0.012119	0.0369057	0	0.122352	0	0.473406	0	0	0.014524	0	0	0.0206216	0	0.0712563	0.14914	0.0410471	0.0209544	0.00595435	0.0317189	0	0	0
TCGA_TCGA-FC-A8O0	0.0328709	0	0.00868406	0.0741532	0	0.26376	0	0	0.102735	0	0	0.11058	0.0576058	0.0983	0	0	0	0	0.25131	0	0	0
TCGA_TCGA-EJ-7321	0.0396094	0	0	0.0816168	0	0.286029	0.000601747	0.0949087	0.0036759	0.0535526	0	0.0663087	0	0.0204694	0.183723	0.066831	0	0.0309677	0.0717057	0	0	0
TCGA_TCGA-V1-A8MM	0	0.0234799	0.138315	0.181417	0	0.0713987	0	0.0142304	0.0231501	0	0	0.0713256	0.0463091	0	0.0724697	0.165077	0.0134047	0	0.179423	0	0	0
TCGA_TCGA-KK-A8IK	0	0.177138	0	0.101206	0	0.0935901	0	0	0.0847128	0	0	0.0420101	0.0143105	0.0644713	0	0.0265909	0.0352871	0.00657056	0.354112	0	0	0
TCGA_TCGA-M7-A723	0	0.00174234	0.088226	0.239717	0	0.1063	0	0	0.0197871	0	0	0.0124942	0.0323688	0.0191859	0.151838	0.120124	0.0444263	0	0.16379	0	0	0
TCGA_TCGA-KK-A8II	0.0226965	0	0.0353311	0.273006	0	0.138462	0	0.0569793	0.0102857	0	0	0.0791957	0.0226537	0.182041	0.0843074	0.0915872	0.00345358	0	0	0	0	0
TCGA_TCGA-KK-A7B1	0.0102108	0	0.0836389	0.155681	0	0.0918065	0	0	0.025057	0	0	0.0468989	0.0380295	0	0	0.171565	0.124049	0.0155131	0.23755	0	0	0
TCGA_TCGA-EJ-7218	0.00504105	0.0425892	0.13176	0.0692851	0	0.165452	0	0	0.0805648	0	0	0.0675934	0.0222676	0.041966	0.0552986	0.10261	0.018666	0	0.196906	0	0	0
TCGA_TCGA-ZG-A8QY	0.038332	0	0.0279583	0.0851059	0	0.180386	0	0.0169609	0.0212971	0	0	0.113531	0.070327	0	0.0535732	0.200191	0	0.0294537	0.162883	0	0	0
TCGA_TCGA-G9-7509	0.0328277	0	0.279093	0.126476	0	0.0725437	0	0.0357274	0.00681355	0	0	0.0557217	0.0190927	0.110924	0	0	0.0308042	0.0102891	0.213757	0	0.00593126	0
TCGA_TCGA-CH-5790	0.000919785	0	0.0850633	0.131498	0	0.101271	0	0.0879746	0.0166479	0	0	0.0782699	0.0873735	0.187618	0.0284232	0.122706	0	0.00332585	0.0689092	0	0	0
TCGA_TCGA-G9-6333	0	0	0.255765	0.116627	0	0.117356	0	0.0523514	0.0225643	0	0	0.119815	0.0235577	0	0.102442	0.0715336	0.0423417	0.0097147	0.0649388	0	0.000993305	0
TCGA_TCGA-FC-A6HD	0.0568742	0	0.0738849	0.302848	0	0	0	0	0.071726	0.010984	0	0	0.0229341	0.0117351	0	0.147119	0	0.00652269	0.295372	0	0	0
TCGA_TCGA-M7-A71Z	0.0711883	0	0	0.290178	0	0.128051	0	0	0.103011	0	0	0.0580002	0.119206	0	0	0.105985	0.0272567	0	0.0971231	0	0	0
TCGA_TCGA-G9-6496	0.00425579	0	0.252094	0.150785	0	0.115241	0	0	0.0393104	0	0	0.0668013	0.0378648	0	0.0340368	0.185608	0	0.00404789	0.109955	0	0	0
TCGA_TCGA-VP-A87B	0	0.173306	0.0449892	0.0163476	0	0.136671	0	0	0.003722	0	0	0.139802	0	0.0394867	0	0.12993	0.0664134	0	0.212343	0	0	0.0369888
TCGA_TCGA-V1-A9ZK	0.0246616	0	0.125566	0.183839	0	0.126516	0	0	0.0352935	0	0	0.0619464	0.0488067	0	0.000634352	0.173744	0.0240471	0	0.194944	0	0	0
TCGA_TCGA-HC-A6AP	0.00767209	0	0.153844	0.0930583	0	0.13404	0	0	0.0496673	0	0.029241	0	0	0.18987	0.0204047	0.164686	0.036123	0	0.121393	0	0	0
TCGA_TCGA-HC-8257	0	0	0.216803	0.236235	0	0.0341606	0	0	0.0413167	0.0179131	0	0.0910499	0	0	0.0924744	0.0178357	0.0130025	0	0.239209	0	0	0
TCGA_TCGA-EJ-5525	0.0811576	0	0	0.0503166	0	0.305757	0	0	0.0587806	0	0	0.0392045	0.0266231	0.0460736	0.00817816	0.19188	0.0423336	0.0172066	0.120338	0	0	0.012151
TCGA_TCGA-HC-7080	0	0.0919207	0.0558292	0.0878752	0	0.198633	0	0	0.0862551	0	0	0.0678883	0	0	0.00348283	0.0375831	0	0	0.353715	0	0	0.0168171
TCGA_TCGA-YL-A8SL	0.0988704	0	0.00427562	0.22196	0	0.194711	0	0	0.0592872	0	0	0.0587329	0.0716302	0.00415367	0	0.197951	0	0	0.0884289	0	0	0
TCGA_TCGA-M7-A725	0.0104602	0	0	0.124032	0	0.243688	0	0	0.0923057	0	0	0.10285	0.0350095	0.0760673	0.0419993	0.1683	0	0.0194165	0.0707095	0	0	0.0151622
TCGA_TCGA-YL-A8SP	0.00942229	0	0.25727	0.0793326	0	0.136753	0	0.0148474	0	0	0	0.0427323	0.0571315	0	0	0.149776	0	0.0259224	0.226812	0	0	0
TCGA_TCGA-EJ-5532	0.00722543	0.00234495	0	0.105663	0	0.282372	0	0	0.0450293	0	0	0.0693128	0.0504115	0	0.0443887	0.14977	0	0.0255877	0.217895	0	0	0
TCGA_TCGA-YL-A9WY	0	0.00758312	0	0.0677197	0	0.305341	0	0	0.0626055	0.0222066	0	0.0463466	0	0.0859442	0.0994087	0.193709	0.0390713	0.00169658	0.0683685	0	0	0
TCGA_TCGA-EJ-5521	0.0349745	0	0.0373142	0.111004	0	0.171477	0	0	0.11037	0	0	0.0573421	0.0474078	0.106713	0.0307445	0.0683872	0.0346811	0	0.189584	0	0	0
TCGA_TCGA-HC-A6HY	0.0544905	0	0.178242	0.219142	0	0.00700993	0	0	0.12451	0.00780094	0	0.0176538	0	0.0817798	0	0	0.0042997	0.0158877	0.289184	0	0	0
TCGA_TCGA-ZG-A9L4	0.0194036	0	0	0.0914744	0	0.278416	0	0.0586363	0.05117	0	0	0.129436	0.0174716	0	0.0552128	0.120105	0.0689883	0.0133005	0.0353611	0.0511785	0.00704001	0.00280569
TCGA_TCGA-VN-A88O	0.0348413	0	0.188408	0.162193	0	0.0463299	0	0.104546	0	0	0	0.0764235	0	0.03365	0.101252	0.0954674	0.00262333	0	0.132944	0	0	0.0213221
TCGA_TCGA-KK-A8IH	0.0516754	0.0467814	0	0.0921662	0	0.316572	0	0.0974015	0.00373611	0	0.0124915	0	0	0.0257042	0.143359	0.125974	0	0.00715955	0.0769789	0	0	0
TCGA_TCGA-EJ-A46B	0.0159638	0	0.264832	0.112473	0	0.193473	0	0	0.0920805	0	0	0.0285023	0	0.0258272	0	0.0933557	0	0	0.173492	0	0	0
TCGA_TCGA-G9-7523	0.00432336	0	0	0.053791	0	0.301293	0	0	0.0556572	0	0	0.00152056	0.0210874	0	0.0507322	0.141966	0.0181992	0	0.35143	0	0	0
TCGA_TCGA-V1-A8MF	0.0110925	0	0.0283263	0.168248	0	0.161676	0	0.00356043	0.00970163	0.00503818	0	0.0684755	0.000319976	0.0268779	0.0498493	0.0805655	0.0948856	0	0.291383	0	0	0
TCGA_TCGA-HC-A9TH	0	0	0	0.0640667	0	0.257904	0	0.00655583	0.104412	0	0	0.0670905	0.00655573	0.0780807	0.150703	0.125573	0.0654069	0	0.0736517	0	0	0
TCGA_TCGA-G9-6377	0.0468667	0	0.0730774	0.192011	0	0.200037	0.00815529	0	0.0644608	0	0	0.0655539	0.00391558	0.0650771	0.0952866	0.0945455	0	0.0205562	0.0704578	0	0	0
TCGA_TCGA-G9-6494	0	0	0.180808	0.109141	0	0.133842	0	0	0.0489119	0	0	0.0542963	0.0294014	0	0.0111965	0.0970309	0.0538355	0.00486956	0.276667	0	0	0
TCGA_TCGA-EJ-5530	0	0	0.251909	0.100544	0	0.0786083	0	0.051336	0.0273887	0	0	0.0850704	0.0160481	0.028643	0.011539	0.0416924	0.0961293	0.00463818	0.206453	0	0	0
TCGA_TCGA-J9-A8CM	0.0165632	0	0	0.0913836	0	0.155953	0	0	0.0493442	0	0	0.0349754	0.0158515	0.166371	0.0198906	0.131874	0	0	0.317794	0	0	0
TCGA_TCGA-HC-7752	0.0497039	0	0.0996971	0.18069	0	0	0	0	0.114347	0.0676822	0	0.00360403	0.0193546	0.158217	0	0.15405	0	0	0.152655	0	0	0
TCGA_TCGA-HC-8261	0.0379797	0	0.18745	0.200408	0	0.0182122	0	0	0.00389351	0	0	0.010312	0.0103306	0.0106332	0.142582	0.16667	0.0163239	0	0.195204	0	0	0
TCGA_TCGA-KK-A8IM	0.0259881	0	0	0.216175	0	0.173598	0	0.0592215	0.0826168	0	0	0.0384168	0.0224448	0.0161445	0.0863177	0.122595	0.0495466	0.00259424	0.10434	0	0	0
TCGA_TCGA-KK-A7AY	0.0390721	0	0.196788	0.274072	0	0.0709149	0	0.0920956	0	0	0	0.0481878	0	0	0.038188	0.112753	0.0390599	0.0302052	0.0586645	0	0	0
TCGA_TCGA-KC-A7F5	0	0.232534	0.0291317	0	0.186897	0.0610806	0	0	0	0.0347661	0	0.11303	0	0.076281	0	0.0239185	0.0158089	0.00553966	0.221012	0	0	0
TCGA_TCGA-V1-A9OT	0.121848	0	0.0276977	0.320838	0	0.122887	0	0.0379578	0.0394744	0	0.000337273	0.0421977	0	0.0145269	0	0.0797164	0	0.0140168	0.178501	0	0	0
TCGA_TCGA-KK-A8IB	0.000174391	0.0480892	0	0.189015	0	0.131555	0.0438492	0	0.118716	0	0	0.0274681	0.0540654	0.0633603	0.00327422	0.0800205	0.0719391	0.0190712	0.149402	0	0	0
TCGA_TCGA-J4-A67K	0	0.0513308	0	0.246463	0	0	0	0.144579	0	0.0826833	0	0.018035	0.0285756	0.058016	0.0950288	0.0790311	0.0505497	0	0.143496	0	0.00221217	0
TCGA_TCGA-VN-A88N	0.0476303	0	0.0444572	0.148244	0	0.171931	0	0	0.102427	0	0	0.0756905	0	0.0356627	0.00585973	0.110353	0.0348726	0	0.222873	0	0	0
TCGA_TCGA-HC-7212	0.0063282	0	0.118184	0.087547	0	0.243271	0	0.0196554	0.00824315	0	0	0.0816891	0.0214403	0	0.0595371	0.127146	0	0.0189992	0.20796	0	0	0
TCGA_TCGA-ZG-A9NI	0.0637455	0	0	0.112003	0	0.190601	0	0.00632479	0.00706586	0	0	0.0201146	0.0544382	0	0.0172907	0.224311	0.0366591	0.0166183	0.246928	0	0.00389921	0
TCGA_TCGA-KK-A7AZ	0.0228597	0	0.250989	0.180737	0	0.0548299	0	0.0473426	0.0139557	0.0126824	0	0.0229883	0.0098716	0.07612	0	0.0290842	0	0.0134046	0.265135	0	0	0
TCGA_TCGA-KC-A7FD	0.0134221	0	0.0560378	0.233909	0	0.178292	0	0	0.161679	0	0	0.0281388	0.129142	0.00897138	0	0.0892699	0	0.0614347	0	0.0397028	0	0
TCGA_TCGA-KK-A8I4	0.00761768	0.0300047	0	0.171729	0	0.194615	0.00813206	0	0.0798734	0	0	0.0383629	0	0.0382061	0.110461	0.112419	0.04321	0	0.165369	0	0	0
TCGA_TCGA-V1-A8WW	0	0.00653465	0	0.0528373	0	0.217657	0	0	0.0547246	0.00614715	0	0.275867	0	0.101821	0.0789413	0.0895668	0.0244739	0	0.0898342	0	0	0.0015946
TCGA_TCGA-CH-5792	0	0.00935506	0.190025	0.0866459	0	0.184118	0	0.0291792	0.0485474	0	0	0.0440568	0.0398893	0	0.101609	0.133686	0.0583919	0.000944461	0.0682311	0.00532081	0	0
CPGEA_T1	0.0504051	0.0479478	0.116292	0.132373	0	0.0865428	0.0129276	0.0793965	0.0544687	0	0	0	0.0256781	0.123188	0.0561713	0.0841302	0.0201126	0.00950785	0.100859	0	0	0
CPGEA_T6	0	0.0245507	0	0.0786631	0	0	0	0	0.0192625	0	0	0.0804565	0.13736	0	0	0.233565	0.056602	0.0308045	0.338736	0	0	0
CPGEA_T10	0.00823329	0	0.0385314	0.125552	0	0.269916	0	0.0963677	0.0354952	0	0	0.0666142	0.022809	0.03965	0.214368	0.0576056	9.76881e-05	0.0088724	0.0158881	0	0	0
CPGEA_T12	0.00753748	0	0.194207	0.163082	0	0.112337	0	0	0.0725453	0	0	0.101326	0.0291632	0.00914204	0	0.056361	0	0.0295579	0.224741	0	0	0
CPGEA_T19	0	0	0.134536	0.181397	0	0.234291	0	0.0524074	0.0651322	0	0	0.0450399	0.0275845	0	0.123478	0.114395	0	0.0183023	0	0	0.00343755	0
CPGEA_T23	0.0865692	0	0.104694	0.115348	0	0.11081	0	0	0.0408745	0	0	0.0905784	0.0233627	0.028349	0	0.145536	0.0196364	0.0178636	0.216378	0	0	0
CPGEA_T26	0	0	0.190702	0.13294	0	0.0937722	0	0.0824242	0.00737393	0	0	0.0585136	0.0699702	0.0716559	0.0257364	0.086545	0	0	0.180366	0	0	0
CPGEA_T28	0.0331832	0	0.195122	0.108602	0	0.0928037	0	0.11663	0	0	0	0.0978752	0.0191068	0.165881	0.0133926	0.0188413	0.0191851	0.0114221	0.0478994	0.0558009	0	0.00425499
CPGEA_T31	0	0	0.236621	0	0	0.237094	0	0.0197376	0	0	0.00675608	0.0114263	0.0167569	0.0989862	0.124106	0	0.018961	0	0.229555	0	0	0
CPGEA_T32	0	0	0	0.179118	0	0.294003	0	0.0587544	0.0614417	0	0.0119973	0	0.0267494	0.0411125	0.16189	0.0994222	0.0312896	0	0.0342216	0	0	0
CPGEA_T34	0.0243585	0	0.0348645	0.170769	0	0.271872	0	0.0550934	0.0385047	0	0	0.057197	0.0231032	0.0235993	0.130196	0.054166	0	0.0143111	0.101965	0	0	0
CPGEA_T37	0.0207798	0.00770119	0.0534988	0	0	0.288201	0	0.0536642	0	0	0	0.113128	0.0135687	0	0.147702	0.0299123	0.0756914	0	0	0.196152	0	0
CPGEA_T47	0.041133	0	0	0.0549207	0	0.323235	0	0.0458473	0.0286438	0.023661	0	0.0701706	0.00642667	0	0.223249	0.0695705	0.0302204	0.0242476	0.0586749	0	0	0
CPGEA_T50	0	0	0.172192	0.15381	0	0.103723	0	0	0.0304493	0	0	0.0699396	0.0120374	0.108666	0.00759004	0.101994	0.0154747	0.000561194	0.219507	0	0.00405531	0
CPGEA_T54	0.031595	0	0.0785056	0.226289	0	0.141766	0	0.0316624	0.012753	0	0	0.0177326	0.00276933	0.185415	0.0650576	0.0498055	0.039697	0	0.107932	0	0.00901967	0
CPGEA_T57	0	0	0.0113446	0	0	0.144724	0	0.055016	0	0	0	0.0986408	0.00350077	0	0.0502133	0.105869	0.0596294	0	0.471061	0	0	0
CPGEA_T58	0.0217791	0	0.164201	0.153779	0	0.294143	0	0	0.00605326	0	0	0.0554069	0.0357761	0	0	0.0490056	0	0.014264	0.204597	0	0	0.00099561
CPGEA_T60	0.0399836	0	0.0274393	0.107098	0	0.166546	0	0.179249	0.0129443	0	0	0.0671565	0.00311419	0.0733167	0.116733	0.0940179	0.012742	0.0143764	0.0705026	0.0147801	0	0
CPGEA_T61	0.025622	0	0.122252	0.0820649	0	0.191576	0	0.0248279	0	0	0	0.0743603	0.0220341	0.0521584	0.0480603	0.0331578	0.014084	0	0.309803	0	0	0
CPGEA_T62	0	0	0.129631	0.162424	0	0.25622	0	0.0532258	0	0	0	0.0832823	0.00562287	0.0118569	0.0763547	0.0723336	0.00856677	0	0.140483	0	0	0
CPGEA_T64	0.0950972	0	0.384224	0.0347228	0	0.0924385	0	0	0.0329178	0	0	0.109581	0.0421867	0	0	0.192441	0	0	0	0	0.016391	0
CPGEA_T67	0.0330269	0	0	0.126332	0	0.326657	0.0163342	0.0620583	0.0254784	0	0	0.0431157	0.00886985	0.0586477	0.157341	0.0888482	0.00450523	0.0141144	0.0346713	0	0	0
CPGEA_T69	0.0285858	0	0.100278	0.2269	0	0.206764	0	0.0360623	0.0223619	0	0	0.0659458	0.0522297	0	0.17895	0.0573737	0.00214052	0	0.00911348	0	0.0132947	0
CPGEA_T71	0	0.025117	0	0.11941	0	0.188943	0	0	0.0995608	0	0	0.118162	0.0406771	0.112802	0.0778312	0.0888717	0.0212849	0	0.107341	0	0	0
CPGEA_T72	0	0.013593	0.0728936	0.0427194	0	0.387595	0	0.0471424	0.0186757	0.0147123	0	0.080433	0.00258267	0	0.0627732	0.120142	0.0281827	0.0257653	0.0827897	0	0	0
CPGEA_T78	0	0.000153765	0.0893707	0.101313	0	0.382286	0	0.00193039	0.000574979	0	0	0.074436	0.0138382	0	0.0819435	0.135113	0	0	0.119041	0	0	0
CPGEA_T85	0.00896216	0	0.324688	0.132069	0	0.1879	0	0	0.142855	0	0	0.0485441	0.041372	0	0.0237542	0.0808928	0	0.00896269	0	0	0	0
CPGEA_T92	0.044893	0.0186679	0.192907	0	0	0.283429	0	0.0956517	0.0406691	0	0	0.0382908	0.0153042	0.0538713	0.0632456	0.114039	0	0.0212471	0	0.0160747	0	0.00170907
CPGEA_T96	0.0196089	0	0	0.199543	0	0.207705	0	0.0791695	0.0220268	0	0	0.036161	0.0950887	0.110864	0.0613759	0	0.0149764	0.0232509	0	0.107745	0.0224843	0
CPGEA_T103	0.0392199	0	0	0.145998	0	0.152059	0	0.119851	0.00975148	0	0	0.137031	0.0288689	0	0.0500051	0.0917078	0	0.0220909	0.20198	0	0	0.00143767
CPGEA_T109	0	0	0.169328	0	0.222285	0	0	0.00546278	0	0	0	0.0851069	0.0453356	0.0996728	0	0	0	0.00379905	0	0.287334	0.0816754	0
CPGEA_T111	0.00843044	0	0.240118	0.0475389	0	0.0821831	0	0.00126255	0.0595928	0	0	0.157289	0.0520173	0	0.0261683	0.0613586	0.0447574	0	0.219283	0	0	0
CPGEA_T114	0.0973004	0	0.0304742	0.174245	0	0.139818	0.0236776	0.057659	0.0415164	0.00488078	0	0.00830136	0.00818876	0.0217739	0.0674823	0.0793901	0.0163881	0.00691856	0.221985	0	0	0
CPGEA_T120	0.122447	0	0.476583	0	0.0387423	0	0	0.0603042	0	0.0144669	0.0079196	0	0.0139425	0	0	0.055488	0	0.00959056	0.15416	0	0	0.0463561
CPGEA_T123	0	0.0513242	0.16644	0.0887211	0	0.0715213	0	0.0152865	0	0	0	0.14719	0.0329937	0.0498769	0	0.243544	0.0587203	0.00369942	0	0.0706834	0	0
CPGEA_T124	0.00529492	0	0	0.193328	0	0.217337	0	0	0.143399	0	0	0.0531111	0.0294033	0.00988282	0.0310573	0.0790853	0.0226266	0	0.215476	0	0	0
CPGEA_T125	0	0	0.0717327	0.102255	0	0.14057	0	0.0342346	0	0.0252309	0	0.0738497	0.0135894	0.119572	0.0386629	0.161718	0	0.0236402	0.194944	0	0	0
CPGEA_T132	0.0749995	0	0	0.138674	0	0.396564	0.0571556	0.00120884	0	0	0.0181368	0.00829232	0.072153	0	0.133299	0.0995174	0	0	0	0	0	0
CPGEA_T139	0.0343719	0	0.103406	0.0312497	0	0.145362	0	0	0.118743	0	0.0416087	0.0025983	0.0214271	0	0	0.0354345	0	0.0566488	0.40915	0	0	0
CPGEA_T160	0.118637	0.108632	0	0.141542	0	0.0809706	0	0.173731	0.0305678	0	0	0.0635388	0.0141214	0.0329681	0.164678	0	0	0	0	0.0706134	0	0
CPGEA_T162	0.0403194	0.0195135	0.215893	0.112912	0	0.100602	0	0.028961	0.00401133	0.0101427	0	0	0	0.105789	0.0593458	0.0247171	0.00722269	0	0.27057	0	0	0
CPGEA_T166	0.0302283	0	0	0.0171066	0	0.313324	0	0.166423	0	0	0.127955	0	0.154845	0	0	0.113978	0.00368874	0	0.00808148	0	0.0643705	0
CPGEA_T167	0.00516461	0.0470458	0	0.121668	0	0.19838	0	0.0915836	0.00416228	0	0	0.0461302	0.0293639	0.0647194	0.11804	0.186687	0.0202467	0	0.0668093	0	0	0
CPGEA_T172	0	0	0.247756	0	0.0937195	0	0	0	0	0	0.0186965	0.197123	0	0	0	0	0	0.0568773	0.385827	0	0	0
CPGEA_T178	0.1199	0	0.21764	0.0646117	0	0.221585	0	0.0997769	0	0	0	0.0177393	0.0151647	0.078454	0.0532549	0	0	0	0.111873	0	0	0
CPGEA_T182	0.00452296	0	0.189583	0.082285	0	0.273969	0	0.0643684	0.0280432	0	0	0.0358495	0.0449679	0.12443	0	0	0.0175424	0	0.128445	0	0.00599287	0
CPGEA_T185	0.0410341	0	0.391622	0.0476817	0.0160562	0.0458715	0	0.0194399	0.0342425	0	0.11711	0	0.0111659	0.137336	0.0199895	0.0876268	0.00172593	0	0	0	0.0290978	0
CPGEA_T186	0.0929021	0	0.207366	0	0.0527704	0	0	0.257983	0.0245678	0.0712733	0.146651	0	0	0	0	0	0	0	0.128603	0	0.00922388	0.00865809
CPGEA_T198	0.0177709	0	0	0	0.256376	0	0	0.0291336	0	0	0	0.0825315	0.107249	0	0	0.16034	0	0.00192804	0	0.287501	0.0327455	0.0244243
CPGEA_T201	0	0	0	0	0	0.459033	0	0	0	0	0.0522361	0	0	0	0	0.10825	0	0	0.380481	0	0	0
CPGEA_T202	0.0741115	0	0.0943123	0.0948719	0	0	0	0.119055	0.0671782	0.0505178	0	0.0644963	0.0126525	0.127186	0.0860864	0.0271734	0	0.00356236	0.178797	0	0	0
CPGEA_T209	0.0064839	0	0.109455	0.164333	0	0.144714	0	0.0546835	0	0	0	0.160512	0.0417168	0.0147811	0.137314	0	0.0154638	0	0.145907	0	0.0046354	0
CPGEA_T210	0.00601187	0	0.199089	0.0767625	0	0.186138	0	0	0.00510194	0.0452065	0	0.0672791	0.037526	0	0.00646437	0.0539831	0.028716	0.0198898	0.267831	0	0	0
CPGEA_T216	0.0636602	0	0.104866	0.115074	0	0.185478	0	0	0.0107908	0.0353146	0	0.0109303	0	0.0535369	0.113745	0.0995012	0	0	0.207103	0	0	0
CPGEA_T229	0.0215018	0	0	0	0	0.530763	0	0	0	0	0.0611481	0.110676	0	0	0	0	0	0.0844874	0.18344	0	0	0.00798316
CPGEA_T231	0	0.0258435	0	0.11527	0	0.229517	0	0	0.0174295	0	0.0300719	0	0.0344249	0	0.0388079	0.233388	0.0242124	0	0.249961	0	0	0.00107394
CPGEA_T232	0.00537993	0	0.42717	0	0	0.29026	0	0	0	0	0.076167	0.0517269	0.0578446	0	0	0.0434475	0	0.0480034	0	0	0	0
CPGEA_T233	0	0	0.191048	0.0917479	0	0.108802	0	0	0.059049	0	0	0.0379776	0	0.157512	0.0706797	0.0767801	0	0	0.206403	0	0	0
CPGEA_T237	0.00605263	0.00786553	0.0675527	0.0681385	0	0.0426142	0	0	0.0676974	0	0	0.0990907	0.0113987	0	0	0.164753	0	0	0.464837	0	0	0
CPGEA_T250	0.0468297	0	0.231427	0.138733	0	0.242644	0	0.105935	0.00348603	0	0.0516519	0.00378907	0.0712083	0	0.090017	0	0.0142782	0	0	0	0	0
CPGEA_T258	0.0159268	0	0.288334	0.0876418	0	0.12342	0	0	0	0	0.00927679	0.00816959	0.0273865	0.0164549	0	0.0741222	0.0491079	0.00180303	0.298356	0	0	0
CPGEA_T265	0	0.110381	0.122051	0.177056	0	0	0	0.0475773	0.0250969	0.0129728	0	0	0.0113552	0	0	0.0292818	0.0281272	0.0107759	0.425325	0	0	0
CPGEA_T271	0.0884249	0	0.253099	0.125271	0	0.0905815	0.00623397	0.101382	0	0.0366616	0	0.0452073	0.000796496	0.0727381	0	0.00110823	0	0.00590187	0.172595	0	0	0
CPGEA_T273	0.0237947	0	0.166247	0.106278	0	0.206726	0	0.0228112	0	0	0	0.047451	0.00961816	0.151212	0.0953732	0.0607023	0	0	0.109786	0	0	0
CPGEA_T274	0.0036996	0	0.265318	0.218032	0	0	0	0.0524898	0	0	0	0.0644043	0.040292	0	0	0.177312	0.0540242	0.0358601	0.0806455	0	0.00792316	0
CPGEA_T279	0	0.0594271	0	0.0688356	0	0.327474	0	0	0.00878206	0	0	0.00328909	0.0154972	0.0455751	0.102038	0.0753359	0.0173708	0	0.276375	0	0	0
CPGEA_T283	0.00938861	0	0.203874	0.019959	0	0.293646	0	0	0.0146125	0	0.0216083	0.00798648	0.0508706	0.0392013	0	0.0920671	0.00574601	0.0228358	0.218204	0	0	0
CPGEA_T286	0.0377381	0	0	0.176712	0	0.350454	0	0	0.0706315	0	0	0.0302172	0.0238319	0.0410186	0.152586	0.038722	0.0120119	0	0.0660778	0	0	0
CPGEA_T289	0.0330007	0	0.26746	0.126477	0	0.122397	0	0.0407455	0.0239129	0	0	0.0176526	0	0.0777686	0	0.0256588	0	0.0143919	0.250535	0	0	0
CPGEA_T300	0.0110131	0	0	0	0	0.257185	0	0.0956056	0	0	0.0606737	0.0262703	0.0908892	0.0688509	0	0	0.0134752	0.00126347	0.374774	0	0	0
CPGEA_T312	0	0	0.221522	0.186535	0	0.00417235	0	0.0624369	0.0233909	0	0	0.0605403	0.00263456	0.148748	0	0.0400631	0.0319694	0	0.217987	0	0	0
CPGEA_T314	0	0	0.0377677	0.211447	0	0.168045	0	0.094732	0.0195302	0	0	0.112168	0.026662	0.0828863	0.0855918	0.137329	0.0117235	0	0	0	0.00851777	0.00359857
CPGEA_T318	0.0538366	0	0.267481	0.0896574	0	0	0	0.131206	0.0189304	0	0.0296976	0	0.0173607	0.155832	0	0	0.00444893	0	0.231548	0	0	0
CPGEA_T319	0.0421022	0.0110918	0.18541	0.107419	0	0.218422	0	0	0	0	0	0	0	0.0282305	0.0321559	0.000629964	0.0413211	0.0260476	0.307169	0	0	0
CPGEA_T325	0.00787205	0.0628071	0.191702	0.106688	0	0.111588	0	0.0606393	0	0.0662862	0	0	0.0322367	0.0700339	0.0333096	0.0786478	0	0	0.178189	0	0	0
CPGEA_T326	0	0	0.139811	0.172706	0	0	0	0.13491	0.0117816	0.00275594	0	0.0945077	0.0616559	0.0785239	0	0	0.0167891	0.0222041	0.252337	0	0.0120163	0
CPGEA_T329	0.0134416	0	0.00179548	0.0236974	0	0.245095	0	0.00733764	0	0	0	0.0981688	0.034201	0.00480988	0.162346	0.118553	0.0871988	0	0.201794	0	0.00156122	0
CPGEA_T330	0.000323409	0	0.126458	0.0583028	0	0.236252	0	0	0.0678855	0	0.0562133	0	0	0.194739	0	0.123911	0	0	0.123422	0	0.0124931	0
CPGEA_T334	0.0043359	0	0.131517	0.141897	0	0.148478	0	0	0.0735194	0	0	0.0141715	0	0.054224	0	0.0228093	0.0803706	0.00521558	0.310979	0	0	0.0124831
CPGEA_T335	0	0.00295565	0.0508873	0.120855	0	0.100841	0	0.0397139	0.0475052	0	0	0.038713	0.0473906	0.0619374	0.016371	0.142886	0.0390897	0	0.290855	0	0	0
CPGEA_T339	0	0	0.0581881	0.167198	0	0.213627	0	0.0541226	0.103594	0	0	0.100595	0.0147184	0	0.0784886	0.0587824	0	0	0.150686	0	0	0
CPGEA_T340	0	0	0.350545	0.112676	0	0.067562	0	0.0990822	0	0	0	0.0442565	0	0.0632393	0.0622314	0.0373739	0.0572954	0	0.105444	0	0.00029418	0
CPGEA_T342	0.0398326	0.0188975	0.0781436	0.22058	0	0	0	0.0283976	0.0545946	0	0	0.021943	0.0174801	0.0961623	0.0860676	0.0853071	0.0092274	0	0.243367	0	0	0
CPGEA_T349	0	0	0.0971765	0.0500479	0	0.287517	0	0	0.00919016	0	0.0481823	0.0201486	0.0124269	0	0.280748	0.120954	0.0346912	0	0.0389176	0	0	0
CPGEA_T373	0	0	0.0786402	0.136609	0	0.252936	0.0025148	0.00525441	0.092488	0	0.092873	0	0	0.211878	0.0728818	0.0457359	0.00818901	0	0	0	0	0
CPGEA_T375	0.0372849	0	0.137856	0.175422	0	0.130685	0	0.0122597	0	0	0	0.0399431	0.0357611	0.175062	0.0987035	0.0201027	0.0175884	0	0.101604	0	0.0177275	0
CPGEA_T378	0	0.304247	0	0.145012	0.151024	0	0	0	0	0	0.0143547	0	0.0284626	0	0	0.117282	0	0	0.239618	0	0	0
CPGEA_T384	0.0666604	0	0	0.0681159	0	0.19726	0.0023553	0.0119294	0.0281381	0	0	0.0430834	0.00824388	0.0949811	0.0495534	0.171771	0.0536908	0.00776771	0.196449	0	0	0
CPGEA_T391	0.0892438	0	0.193581	0.118959	0	0.182264	0	0.027813	0.0182183	0	0	0.0318493	0.0164924	0.000413873	0.0869236	0.0858101	0	0.0110229	0.137409	0	0	0
CPGEA_T393	0.0647847	0	0.0129022	0.141544	0	0.0904643	0.00551054	0.0109316	0.0340139	0.0435512	0	0.0652989	0.00134719	0.156817	0.0230219	0.112654	0.0217951	0.0360326	0.17933	0	0	0
CPGEA_T399	0.00237626	0	0.167259	0.0072399	0	0.19015	0	0	0	0	0	0.0191534	0.0393279	0.251558	0.0288154	0.0781298	0.00578144	0.0311434	0.179065	0	0	0
CPGEA_T405	0.00951904	0	0.135097	0.0327412	0	0.189196	0.00328986	0	0	0.0152907	0	0.0472802	0	0.116931	0.164762	0.0363352	0.0434196	0	0.206139	0	0	0
CPGEA_T408	0	0	0.18063	0.105115	0	0.0716394	0	0	0.0117007	0.00602972	0.0102989	0	0.0533718	0.0180436	0	0.118439	0.030704	0.0270673	0.36696	0	0	0
CPGEA_T431	0.0202736	0	0	0.203935	0	0.172146	0	0.104084	0.0583786	0	0	0.0697101	0.0135531	0.213261	0	0.0468637	0.0248239	0.00938712	0	0.0635837	0	0
CPGEA_T434	0	0.181452	0	0	0	0.331235	0	0	0	0	0	0.0878108	0.000609832	0	0	0.000796346	0	0.0224644	0.350988	0.0246438	0	0
CPGEA_T467	0.0118535	0	0.289572	0	0	0.11768	0	0.00117935	0	0	0	0.0721929	0.0103088	0	0	0.0459308	0.0562404	0.00745412	0.362326	0	0	0.0252619
CPGEA_T473	0.0309305	0	0.352185	0.101258	0	0.0176164	0	0.140999	0.0226859	0	0.00282825	0	0.0228689	0.136588	0	0	0.0290408	0.0196965	0.123303	0	0	0
CPGEA_T480	0	0	0.259914	0	0.0855762	0	0	0.0529088	0.0950523	0	0.0626034	0.0799158	0.080172	0.0751994	0	0.0527541	0	0.0467923	0	0	0.109112	0
CPGEA_T482	0.0364906	0	0.313337	0.195731	0	0.00666	0	0.0309768	0.0944633	0	0.0747693	0.0165092	0.121583	0	0	0	0	0.00658093	0.0133326	0.0895661	0	0
CPGEA_T487	0.035036	0	0.0246655	0.102423	0	0.281174	0	0.0504404	0.0253928	0.0119018	0	0.00952728	0.0105178	0.099606	0.144062	0.129468	0.024219	0	0.0477925	0	0.0037739	0
CPGEA_T498	0.0102313	0.0346827	0	0.247872	0	0	0	0.148835	0.0415412	0.00432223	0	0.00341559	0.034221	0.123741	0.156633	0.0572992	0.108717	0	0	0.0125926	0.0158961	0
CPGEA_T502	0.0335064	0.0429634	0	0.198617	0	0.111662	0	0.100433	0.0219206	0	0.0113988	0.0178557	0.0364653	0.14381	0.169157	0.0157544	0.0245653	0	0.0584774	0	0.0134146	0
CPGEA_T508	0	0	0.271774	0.181121	0	0.0334478	0	0.080827	0	0.0226733	0	0	0.0204011	0	0	0.150259	0	0.0913467	0.14815	0	0	0
CPGEA_T509	0.0465598	0	0.145611	0.059009	0	0.0786692	0	0.0778588	0.0478589	0	0	0.0831791	0.0113421	0.244719	0.00117197	0.0300165	0.075077	0	0	0.0989281	0	0
CPGEA_T513	0.0414106	0	0.0743292	0.106133	0	0.16434	0	0	0.0578136	0	0.00641425	0.0345586	0.0376073	0.140297	0.153829	0.0366108	0.0223479	0	0.124308	0	0	0
CPGEA_T515	0	0	0.255774	0.169234	0	0.0186217	0	0.0521846	0.0290425	0	0	0.0407721	0.0270203	0.106621	0.0680789	0.0540756	0.0476083	0	0.130967	0	0	0
CPGEA_T521	0	0	0.234092	0.0739394	0	0.114519	0	0.0889493	0	0	0	0.095709	0.0343132	0	0.0949638	0.0446954	0.0147632	0	0.204056	0	0	0
CPGEA_T551	0.00710109	0	0.290514	0.056881	0	0.0983764	0	0.130579	0	0.0142952	0	0.0942718	0	0.116805	0	0.070695	0.0109095	0	0.0465551	0.0522565	0.0107598	0
CPGEA_T558	0	0.0616425	0.0304143	0.0969868	0	0.307854	0	0	0.0370433	0	0.0136968	0	0	0.0728062	0.181777	0.118185	0.0307834	0	0.0265022	0	0	0.0223083
CPGEA_T563	0.0416013	0	0.34895	0	0	0.191934	0	0	0	0	0	0.0432309	0	0	0	0.128928	0	0.0350557	0.118477	0.0155007	0	0.0763223
CPGEA_T565	0.0468729	0	0.22427	0.0633732	0	0.0908202	0	0.156892	0	0.0110058	0	0.0721036	0	0	0	0.157985	0.00181147	0.0607623	0.114103	0	0	0
CPGEA_T574	0	0.0993427	0	0	0.0604703	0.14612	0	0	0	0	0.0174159	0.0939848	0.0588124	0	0	0.0826628	0	0.0313988	0.39539	0	0	0.0144025
CPGEA_T576	0.0530146	0	0.167345	0.178345	0	0.272984	0.0204294	0	0.00614921	0	0	0.0138003	0	0.0573277	0.113256	0.117348	0	0	0	0	0	0
CPGEA_T577	0	0	0.129801	0.0731862	0	0.272538	0	0.0453175	0.00153419	0	0	0.0674969	0	0.122013	0.116508	0.0433833	0	0	0.128222	0	0	0
CPGEA_T587	0	0.0225698	0.0500858	0.162418	0	0.295028	0	0	0.0485835	0	0	0.00564463	0	0	0.0761513	0.114065	0.0185709	0	0.206882	0	0	0
CPGEA_T595	0	0.00531034	0.00012009	0.049095	0	0.27008	0	0.0922958	0.0373468	0	0	0.0983016	0.0405412	0.00505784	0.0710215	0.102023	0	0.0196135	0	0.173865	0.0264601	0.00886821
CPGEA_T600	0.00374204	0	0.156887	0.178567	0	0.228036	0	0.0194181	0.00438091	0	0	0.100141	0.0390144	0	0.068717	0.052304	0	0.0279564	0.111184	0	0.00965242	0
CPGEA_T605	0.0428793	0	0.0335283	0.142555	0	0.151205	0	0.11406	0	0.0365665	0	0.0871647	0	0.0794579	0.154735	0.0522015	0.0346598	0.010367	0.0606205	0	0	0
CPGEA_T607	0.00925404	0	0.260647	0.12201	0	0.193285	0	0	0.0128156	0	0.00661157	0.0210564	0.0473437	0.0217779	0.0966792	0.101373	0	0	0.107147	0	0	0
CPGEA_T608	0.030677	0	0.364458	0.0362399	0	0.292386	0.00967704	0	0	0	0.00563373	0	0.00395751	0	0.0354295	0.119903	0.0599148	0	0.012837	0	0.0184145	0.0104716
CPGEA_T613	0.018671	0	0.314359	0	0	0.301432	0	0	0	0	0.00117534	0.0941748	0	0	0	0	0	0.0173101	0.223954	0	0	0.0289235
CPGEA_T643	0.116861	0	0.028214	0.192257	0	0.137374	0	0	0.0302014	0	0	0.0931239	0.0299784	0.0789724	0.0764034	0.0128643	0	0	0.203749	0	0	0
CPGEA_T659	0.14672	0	0	0.138038	0	0.212599	0	0	0.024183	0.00708444	0	0.0166344	0.0278075	0.117065	0.172103	0	0	0	0.137766	0	0	0
CPGEA_T716	0	0.118418	0	0	0	0.271531	0	0	0	0	0.0684995	0	0.00189656	0	0	0.127662	0.00191587	0	0.380671	0	0	0.0294053
CPGEA_T18	0	0	0	0.187386	0	0.0947818	0	0.10562	0.0391833	0	0	0.0433037	0	0.262178	0.00200062	0.136496	0.0164512	0	0.112598	0	0	0
CPGEA_T84	0.0898385	0	0.241116	0.117612	0	0.118946	0	0.0224941	0	0	0	0.133203	0.0220769	0	0	0.104558	0	0.0354897	0.114666	0	0	0
CPGEA_T133	0.0142887	0	0.232713	0.0781906	0.0664023	0	0	0	0.00936609	0	0.0157256	0.0591371	0	0.0160228	0	0.0995662	0.0255876	0.0087879	0.374212	0	0	0
CPGEA_T438	0.0160047	0	0	0.188011	0	0.297512	0	0.0363345	0.0896722	0	0	0.0804918	0.0213365	0.106239	0.0369192	0.0118101	0.0275036	0.0157059	0.0593115	0	0.0131483	0
CPGEA_T496	0	0	0.0420679	0.168307	0	0.24842	0	0	0.0274736	0.0068526	0	0.0367581	0.0180361	0.149086	0.144854	0.127175	0.00869635	0	0	0	0.0222735	0
CPGEA_T585	0.128767	0	0.0940491	0.172217	0	0.175105	0	0.0774336	0.0426257	0.0102662	0	0.0485737	0.00126291	0	0.162771	0.0761727	0	0.0107572	0	0	0	0
CPGEA_T637	0	0	0	0.109644	0	0.245864	0	0.0753193	0.0652952	0.0112451	0	0.064774	0.0173203	0	0.151615	0.0676295	0.0854711	0	0.105823	0	0	0
CPGEA_T727	0	0.124418	0.0637218	0.0998786	0	0.096803	0	0	0.051695	0	0	0.0581233	0.0332872	0.0709094	0	0.0310803	0.0463753	0	0.323708	0	0	0
CPGEA_T728	0	0	0.234343	0.204317	0	0.0324956	0	0.0470022	0.024657	0	0	0.10984	0.0404626	0.0441584	0.0464041	0.110684	0	0.0108506	0.0947851	0	0	0
CPGEA_T729	0.0148124	0	0	0.105785	0	0.312681	0	0.0357791	0.0251551	0	0	0.0140705	0.0154193	0.0589828	0.118825	0.104982	0	0.00749672	0.186011	0	0	0
CPGEA_T661	0	0	0.0311891	0.175733	0	0.100331	0	0.0763366	0.0251392	0.0097168	0	0.108229	0.0239075	0.069543	0.0192031	0.0624892	0.00664627	0.0264214	0.265115	0	0	0
CPGEA_T705	0.0125716	0	0.0070762	0.138645	0	0.24052	0	0.141942	0.00301619	0.021798	0	0.0339392	0.0222344	0.120094	0.126416	0	0.0203902	0.0347269	0.0765778	5.18285e-05	0	0
GSE70769_GSM1817906	0.146098	0	0	0.0125726	0	0.157434	0.0161806	0.0801275	0.0235166	0	0.0227929	0.0108319	0.0509726	0.0382107	0.0333236	0.0858561	0.0426305	0	0.279452	0	0	0
GSE70769_GSM1817907	0.0216271	0	0.0946883	0.117291	0	0.31866	0.0278865	0	0.0201563	0	0.0470954	0	0.00132799	0.043247	0.0843164	0.124865	0.0198207	0.0257992	0.0532191	0	0	0
GSE70769_GSM1817908	0	0.0678088	0.0383697	0.0641805	0	0.212402	0	0	0.0369896	0	0	0.0356214	0.0197596	0	0.0700018	0.178388	0.0502289	0	0.22625	0	0	0
GSE70769_GSM1817909	0.0666148	0	0	0.139701	0	0.200244	0	0.0299977	0.0307218	0	0	0.0839644	0.0288915	0.125238	0.159549	0.0220068	0	0	0.110989	0	0.00208143	0
GSE70769_GSM1817910	0.0799977	0	0.0885797	0	0	0.440985	0	0.0300765	0.005964	0	0	0.132896	0.0762521	0.0232328	0.0140208	0	0	0	0.100094	0	0.00790239	0
GSE70769_GSM1817911	0.0273959	0	0.00637723	0.112665	0	0.315511	0.00529401	0.0567238	0.0131447	0.0324484	0	0.0733282	0	0.0599165	0.153422	0.0631771	0.0048836	0	0.0757127	0	0	0
GSE70769_GSM1817912	0	0.000852807	0	0.129324	0	0.161331	0	0.102172	0.0802949	0	0	0.03181	0.0440913	0.0430008	0	0.0712512	0.032373	0	0.303499	0	0	0
GSE70769_GSM1817913	0	0.0561085	0.127166	0.0590854	0	0.103879	0.0176583	0.130734	0	0	0	0.087368	0.0562131	0	0	0.0484986	0.00356708	0.0362196	0.273503	0	0	0
GSE70769_GSM1817914	0.0256763	0	0	0.214844	0	0.266409	0	0.0910288	0.0344597	0	0	0.0752498	0.0371231	0	0.0708864	0.049161	0.0194992	0.0398033	0.00229291	0.0690664	0.0045002	0
GSE70769_GSM1817915	0.000627588	0	0	0.11562	0	0.179781	0	0.0571363	0.00252032	0	0	0.106481	0.0201982	0	0.109389	0.11595	0.0229056	0	0.269391	0	0	0
GSE70769_GSM1817916	0.0408557	0	0.0174192	0.139401	0	0.194628	0.0312802	0.128995	0.0512087	0.00261705	0	0.00354318	0	0.0938157	0.20075	0.0172391	0.0501591	0	0	0.0251806	0.00290636	0
GSE70769_GSM1817917	0.071698	0	0.00912031	0.141029	0	0.284712	0	0	0.0226835	0	0	0.0639341	0.00107311	0.0603483	0.0211606	0.0671343	0	0.010998	0.246109	0	0	0
GSE70769_GSM1817918	0	0.147302	0	0	0	0.379828	0	0.205269	0	0	0	0.167847	0.0303011	0.0414013	0.000139296	0	0	0	0	0	0.0279123	0
GSE70769_GSM1817919	0.0615066	0	0.0698329	0.109192	0	0.346181	0.0075197	0	0.050329	0	0	0.0410884	0.00245597	0.0835164	0.137139	0.0449443	0.00790877	0	0.0383867	0	0	0
GSE70769_GSM1817920	0.0220122	0	0.0710308	0.293574	0	0.0809029	0.0996067	0	0	0	0	0	0.0537383	0	0	0.104252	0	0	0.274883	0	0	0
GSE70769_GSM1817921	0	0	0.154553	0.00323217	0	0.361692	0.0339625	0	0	0	0.0965407	0	0	0.211724	0.0939563	0.0443387	0	0	0	0	0	0
GSE70769_GSM1817922	0.0650832	0	0.0705925	0.109722	0	0.199053	0	0	0.0829909	0	0	0.0875812	0	0.0048921	0.176542	0.0835156	0.0209482	0	0.0990797	0	0	0
GSE70769_GSM1817923	0.0871158	0	0	0.0968023	0	0.26903	0.00405762	0	0.0417626	0	0	0.0917709	0.0421457	0.161064	0.0537954	0	0	0	0.152456	0	0	0
GSE70769_GSM1817924	0.0240973	0	0.274448	0.123253	0	0.183328	0	0	0.0040913	0	0.0248031	0	0.0396198	0.0858858	0.0375735	0.109016	0	0	0.0938831	0	0	0
GSE70769_GSM1817925	0.0737573	0	0.265512	0	0	0.172315	0.0110824	0.136503	0.0313832	0	0	0.129029	0.0492307	0	0	0.0133375	0	0.0381461	0.0797034	0	0	0
GSE70769_GSM1817926	0.00934353	0	0.211485	0.131967	0	0.0772624	0.00868823	0.0938235	0	0.0866821	0	0	0	0.079298	0.0735482	0.01262	0	0	0.215282	0	0	0
GSE70769_GSM1817927	0.19612	0	0.131748	0.0964523	0	0.325686	0.00204793	0	0	0	0.0180541	0	0.049311	0	0	0.106911	0	0.0165059	0.0571647	0	0	0
GSE70769_GSM1817928	0	0.250352	0	0.161152	0	0.167582	0.019181	0.150924	0	0	0.0868642	0	0.0810672	0	0	0	0.0173838	0.0180416	0	0	0.0474525	0
GSE70769_GSM1817929	0.0588028	0	0	0.154738	0	0.218932	0	0.0202849	0.0312662	0	0.0408295	0	0.0487082	0.0803445	0.11135	0.094735	0.0361268	0	0.103881	0	0	0
GSE70769_GSM1817930	0	0	0.041348	0.168107	0	0.251412	0.0281761	0	0.0254637	0	0	0.00186789	0.026349	0.0452268	0.147913	0.0930171	0.0118364	0	0.159283	0	0	0
GSE70769_GSM1817931	0.0196926	0	0	0.200238	0	0.0263982	0.0425169	0.11863	0	0.0571054	0	0	0.0309847	0.107101	0.0859059	0.117105	0.0383982	0.0105084	0.145415	0	0	0
GSE70769_GSM1817932	0	0.0113776	0.118147	0.100003	0	0.114068	0	0.097596	0.0285027	0	0	0.0269375	0.021606	0.215054	0.0716709	0.0423122	0	0.0348796	0.108642	0.00920439	0	0
GSE70769_GSM1817933	0	0	0.0777835	0.182703	0	0.173687	0.0588238	0	0.176567	0	0	0	0	0	0	0.114592	0.017247	0.00111325	0.197483	0	0	0
GSE70769_GSM1817934	0	0.0396196	0.0776871	0.122067	0	0.203115	0.0385334	0	0	0	0	0.0124778	0.0213559	0.164486	0	0.0570341	0.0981436	0	0.165481	0	0	0
GSE70769_GSM1817935	0.0831331	0	0.164672	0.0771078	0	0.198797	0.00231277	0.0135166	0.0169206	0	0	0.0330634	0.000673609	0.065681	0.0897522	0.0307852	5.95316e-05	0	0.223525	0	0	0
GSE70769_GSM1817936	0.00911007	0.0182893	0	0.118314	0	0.321403	0.00363383	0.0580294	0	0	0	0.0225382	0.0267782	0	0.111909	0.109033	0.0262405	0.000125135	0.174596	0	0	0
GSE70769_GSM1817937	0.00958122	0.0439862	0.103061	0.12122	0	0.194762	0.0045052	0	0.0132553	0.0511006	0	0	0	0.0654476	0.0287353	0.0699798	0	0	0.294367	0	0	0
GSE70769_GSM1817938	0.094054	0	0.133353	0.138111	0	0.202633	0.00899317	0	0	0	0	0	0	0.158613	0	0	0	0.016905	0.247338	0	0	0
GSE70769_GSM1817939	0.0686828	0	0.0183447	0.0984124	0	0.263618	0.00951742	0.0557355	0	0	0.0499202	0	0.0355263	0.215341	0	0.0956696	0.00405459	0	0.0851776	0	0	0
GSE70769_GSM1817940	0.0227943	0	0	0.105363	0	0.288172	0	0	0.0121301	0	0	0.0370385	0	0.191387	0.105232	0.074439	0.037382	0	0.126062	0	0	0
GSE70769_GSM1817941	0.0445179	0	0	0.101619	0	0.29243	0.0026792	0	0	0	0.0715056	0	0.0590965	0	0	0.0164559	0.0173212	0.00643924	0.387936	0	0	0
GSE70769_GSM1817942	0	0.130478	0	0.0946524	0	0.25266	0	0.00952971	0.0714307	0	0	0.0221533	0.0154096	0.0192385	0.0107018	0.113439	0.00631051	0.0099821	0	0.177666	0.0484654	0.0178827
GSE70769_GSM1817943	0	0.0637761	0.179382	0.0811011	0	0.113597	0	0	0.0775671	0	0.0155446	0.0136386	0	0.0368149	0	0.15279	0.0218432	0	0.208315	0	0	0.0356306
GSE70769_GSM1817944	0.0975321	0	0.188418	0.168533	0	0.174656	0.0340871	0.0271011	0	0	0	0.00569638	0.0284957	0.074883	0.0601302	0.0427856	0.0728626	0.0248203	0	0	0	0
GSE70769_GSM1817945	0.0420746	0	0.0347591	0.116821	0	0.307862	0.000333979	0	0.051694	0	0	0.0531294	0.0400774	0.062997	0.11572	0	0.0484916	0	0.12604	0	0	0
GSE70769_GSM1817946	0.021474	0	0.0992339	0.154576	0	0.122757	0.00479974	0.00509631	0.0302819	0	0	0.00434289	0	0.247984	0.0875738	0	0.0105727	0	0.203493	0	0.00781557	0
GSE70769_GSM1817947	0	0	0.093256	0.0801944	0	0.226653	0	0.107522	0.0171057	0	0.000159509	0.0413891	0.080238	0.161457	0.0398614	0.0231865	0.00729858	0	0.114504	0	0.00717547	0
GSE70769_GSM1817948	0.0123136	0	0.166392	0.11914	0	0.0874851	0	0.0380673	0.000731363	0.0112812	0	0.0368027	0.00704218	0.113557	0.0649785	0.116141	0.0860152	0.000654527	0.139399	0	0	0
GSE70769_GSM1817949	0.057114	0	0	0.167197	0	0.17314	0.00119122	0.0430596	0.00877718	0	0	0.0254043	0.0496978	0.101736	0.0995129	0.119871	0.0210098	0	0.132289	0	0	0
GSE70769_GSM1817950	0.0921782	0	0.0697119	0.164185	0	0.378137	0.0337699	0.0219389	0	0	0	0.00672124	0.0791223	0	0	0.0777459	0	0.0328936	0	0	0.0435957	0
GSE70769_GSM1817951	0.0453691	0	0.141871	0.154335	0	0.0623854	0	0.14287	0.02671	0	0.0137916	0	0.039862	0.169929	0.0358685	0.0332008	0	0.0127705	0.121037	0	0	0
GSE70769_GSM1817952	0.0352214	0	0.12292	0.140356	0	0.227458	0	0.0434676	0.0356586	0	0	0.0219499	0.0212782	0.0763751	0.108185	0.0353732	0.0126987	0	0.119058	0	0	0
GSE70769_GSM1817953	0.0616317	0	0.157386	0.153196	0	0.0791089	0.0111844	0	0	0	0.00099343	0.002243	0	0.126743	0.028267	0.124833	0	0	0.254414	0	0	0
GSE70769_GSM1817954	0.06721	0.0776603	0.0759719	0.0983829	0	0.253615	0.000223662	0	0.0493321	0	0.0118104	0.00899406	0.0312381	0.0569784	0.0419735	0.12539	0.00991619	0	0.0913034	0	0	0
GSE70769_GSM1817955	0	0	0.162676	0.2984	0	0.0771627	0	0.0528752	0.0300725	0	0.0873463	0	0.090066	0	0.147281	0	0.00833237	0	0.0225701	0	0.0232176	0
GSE70769_GSM1817956	0.0394019	0.00224353	0.180926	0.10703	0	0.12254	0	0.0603672	0	0	0	0.0354928	0.0393932	0.0194197	0	0.0560776	0	0.030351	0.306756	0	0	0
GSE70769_GSM1817957	0.0226539	0	0	0.219397	0	0.226843	0.0260899	0.0292947	0.0578698	0	0	0.01471	0.0502659	0.0661622	0.063707	0.0882969	0.0090901	0	0.12562	0	0	0
GSE70769_GSM1817958	0.00748562	0.00898585	0	0.145653	0	0.175764	0.0365602	0.0775606	0	0	0	0.0376691	0.0361988	0.0854451	0.104616	0	0.0123541	0	0.271707	0	0	0
GSE70769_GSM1817959	0	0.0822283	0.041754	0.0939277	0	0.139715	0.0153974	0.118628	0.0330298	0	0	0.0324426	0	0.248513	0.0863129	0.0501328	0	0.0201506	0.0377683	0	0	0
GSE70769_GSM1817960	0.0528971	0	0.164942	0.154387	0	0.128474	0	0.0545314	0	0	0	0.0442563	0.0508625	0.0639353	0.0244162	0.0720313	0.0171473	0.00826375	0.162746	0	0.00111043	0
GSE70769_GSM1817961	0	0	0.0795143	0.173879	0	0.0940385	0	0.0466233	0.0128416	0	0.043083	0	0	0.179524	0.124112	0.0732301	0.0207322	0	0.152422	0	0	0
GSE70769_GSM1817962	0.106636	0	0.0501517	0.128808	0	0.171195	0	0.129114	0.0432028	0	0	0.054846	0.0334923	0	0.0025161	0.075639	0	0	0.2044	0	0	0
GSE70769_GSM1817963	0.0566813	0	0	0.0650236	0	0	0	0.24687	0	0	0	0.0283076	0.0492081	0.0609316	0	0.315199	0	0.0332499	0	0	0.144529	0
GSE70769_GSM1817964	0.0793311	0	0.175243	0.124951	0	0.0845465	0.00231093	0.0475153	0.0376971	0	0	0	0	0.0957528	0.0266719	0.0767433	0	0.00845054	0.240787	0	0	0
GSE70769_GSM1817965	0.204089	0	0.0359065	0	0	0.202349	0	0	0	0	0.0211589	0.0556789	0.0638083	0	0	0.28957	0.0253445	0.00219876	0.0905997	0	0.00929703	0
GSE70769_GSM1817966	0.023638	0	0.0536747	0.187821	0	0.0878123	0.0677279	0.026586	0	0	0.0486365	0	0	0.130859	0.0200422	0.00256256	0.00367465	0.0135571	0.333408	0	0	0
GSE70769_GSM1817967	0.0236572	0	0.177366	0.189954	0	0.156985	0.0126319	0.0170061	0	0	0	0.0552798	0.0240783	0	0.0345673	0	0.0477612	0.0146835	0.24603	0	0	0
GSE70769_GSM1817968	0.0384285	0	0.09143	0.164404	0	0.187099	0.0233547	0.0398736	0	0	0	0.0370389	0.0201432	0	0.0948549	0.0796423	0.018808	0.00326153	0.197437	0	0	0.00422422
GSE70769_GSM1817969	0.198218	0	0	0.074267	0	0.360532	0.0596593	0.10027	0	0.0168595	0	0	0.012706	0	0	0.111074	0	0	0.0308651	0	0.00742673	0.0281223
GSE70769_GSM1817970	0.0141831	0	0.207187	0.128139	0	0.0800048	0.0109124	0.0420433	0.0369913	0	0	0.0123889	0.00949315	0.0905409	0.0278121	0.0792211	0.0445649	0	0.216518	0	0	0
GSE70769_GSM1817971	0.0934209	0	0.493134	0.0108085	0	0.142963	0	0	0	0	0	0.0256831	0.016961	0	0	0.0177863	0.0105103	0.0252038	0.0954746	0.0680539	0	0
GSE70769_GSM1817972	0	0.0774984	0.0347737	0.124796	0	0.232057	0.020903	0	0.0261209	0	0.00549134	0.0038672	0.0322013	0.0677443	0.0166991	0.0823009	0.0190708	0.0122053	0.244271	0	0	0
GSE70769_GSM1817973	0	0.0175282	0.154599	0.102843	0	0.25759	0	0	0.0985691	0	0.017406	0.00089592	0.055377	0	0.0221255	0.157253	0	0	0.115814	0	0	0
GSE70769_GSM1817974	0	0	0.150538	0.140502	0	0.179121	0	0.0012391	0.0357965	0	0	0.0269928	0	0.0260063	0.0489696	0	0.00597527	0.00475241	0.380107	0	0	0
GSE70769_GSM1817975	0	0	0.18208	0.187186	0	0	0	0.113063	0.027315	0	0	0.0071312	0.0509076	0.0674085	0.0803902	0.014069	0.0230644	0	0.247385	0	0	0
GSE70769_GSM1817976	0.0415845	0	0.166906	0.106422	0	0.229601	0.00798878	0.0278947	0	0.0154216	0	0	0.0131817	0	0.100033	0.116671	0.0827838	0	0.0915121	0	0	0
GSE70769_GSM1817977	0	0.0937149	0	0	0	0.25443	0	0.083838	0	0	0	0.0665899	0.0481263	0	0	0.158463	0.00813656	0.00917363	0.277527	0	0	0
GSE70769_GSM1817978	0.0193684	0	0.00126049	0.205394	0	0.246643	0.0282	0.133267	0	0	0.0791687	0	0.065825	0.0429848	0.0343162	0	0	0.0339652	0.109607	0	0	0
GSE70769_GSM1817979	0.0412916	0	0.0515431	0.110088	0	0.206336	0.0250477	0.0498794	0.0310113	0	0	0.0538151	0	0.0683289	0.197596	0.0807034	0.00898234	0	0.0753762	0	0	0
GSE70769_GSM1817980	0	0	0.274197	0.114637	0	0.197686	0.00202234	0.0495572	0	0	0	0.0343498	0	0.0419112	0.0409739	0.0981531	0.0177883	0.0208542	0.107869	0	0	0
GSE70769_GSM1817981	0	0	0.082977	0.0586436	0	0.212844	0	0.0828474	0	0	0	0.0695065	0.0218668	0.0740182	0	0.0400152	0.0250067	0.0167868	0.315488	0	0	0
GSE70769_GSM1817982	0.0805993	0	0.102232	0.0941263	0	0.144144	0	0.102301	0	0	0	0.0418535	0.0393957	0.163861	0.00431971	0	0	0.0272851	0.199883	0	0	0
GSE70769_GSM1817983	0	0.0209875	0.462139	0.264111	0	0	0.0262228	0.0301672	0	0	0.0665728	0	0.0589637	0	0	0.0348269	0	0.0182671	0	0	0.0177429	0
GSE70769_GSM1817984	0.0256577	0.0214092	0	0	0	0.297999	0	0.0469185	0.0275574	0	0	0	0.0750692	0	0	0.188431	0	0.00405727	0	0.231461	0.0248645	0.0565758
GSE70769_GSM1817985	0.0337133	0	0	0.125165	0	0.212449	0	0.0116291	0.0180308	0	0.0481348	0	0	0.117939	0.140114	0.0705499	0.0192806	0	0.19251	0	0	0.0104838
GSE70769_GSM1817986	0	0.0415349	0	0.216803	0	0.188057	0.0076656	0.119053	0	0.0371402	0	0	0.0532912	0	0.0652382	0.149934	0	0	0	0.0241218	0.0971615	0
GSE70769_GSM1817987	0.0727781	0.0215895	0	0.114781	0	0.168353	0.0213265	0.0179407	0.048784	0	0.0151705	0	0.0081178	0.0826754	0.0215742	0.0282986	0	0.0438213	0.33479	0	0	0
GSE70769_GSM1817988	0.111416	0	0.00440347	0	0	0.285631	0	0	0	0	0.16565	0	0	0	0	0	0	0	0.388704	0	0.00661922	0.0375759
GSE70769_GSM1817989	0.00949562	0.0147998	0.198545	0.106653	0	0.15927	0.0474891	0.160924	0	0.0271418	0	0.00746631	0.0891761	0.0703381	0.0245586	0	0.0128576	0.0286829	0	0	0.0426023	0
GSE70769_GSM1817990	0	0	0.173749	0.131509	0	0.0989444	0	0	0.102687	0	0.0151571	0.01751	0.0164334	0.11154	0.00208959	0.056032	0.0182967	0	0.256051	0	0	0
GSE70769_GSM1817991	0.0588192	0	0.181346	0.169438	0	0.160497	0.0322381	0.00108314	0.0173196	0	0	0	0.0272627	0.0626401	0.127923	0	0.0539205	0	0.103673	0	0.00383888	0
GSE70769_GSM1817992	0	0.0715311	0	0.079092	0	0.312243	0	0.0641309	0.0485016	0	0	0.0473569	0.0181375	0	0.120627	0.091975	0.0714296	0.0096123	0.0653625	0	0	0
GSE70769_GSM1817993	0	0.0203825	0.111457	0.0921112	0	0.178513	0.0102163	0.0585689	0.026384	0.000983752	0	0	0.0124627	0.0845544	0.0619539	0.108609	0.00276958	0.00882452	0.22221	0	0	0
GSE70769_GSM1817994	0	0.0563411	0.188993	0.138075	0	0.0859972	0.00718695	0.0912993	0	0	0	0.0397356	0.0310815	0	0	0.107221	0	0.00676551	0.247304	0	0	0
GSE70769_GSM1817995	0.0996547	0	0	0.212143	0	0.142083	0.0351389	0	0.040968	0	0.0184417	0.0133487	0	0.108288	0.174659	0	0.0329161	0	0.114104	0	0.00825492	0
GSE70769_GSM1817996	0.105372	0	0.228317	0	0	0.230648	0	0	0.0364715	0	0.0318435	0.0403059	0.0592638	0.0177982	0	0.0690858	0	0	0.180894	0	0	0
GSE70769_GSM1817997	0.0581934	0	0.393422	0.169145	0	0	0.00633912	0.0169387	0	0	0.0125516	0	0	0	0	0.120133	0.013949	0	0.209328	0	0	0
GSE70769_GSM1817998	0.0277681	0	0.0678872	0.0177209	0	0.123483	0	0.120362	0	0	0.0342474	0.0554443	0.103926	0	0.166226	0.0603728	0.0126998	0	0	0	0.209861	0
GSE70769_GSM1817999	0	0.0314178	0	0	0	0.540681	0.0723845	0.0150952	0.0221158	0	0.113253	0	0.0558059	0	0	0	0	0	0	0.117087	0.0321603	0
GSE70768_GSM1817707	0.208136	0.0150568	0	0.226561	0	0.0610214	0.00672221	0.0986831	0.0930489	0.0213518	0	0	0.00738808	0.119508	0.0138	0.0876951	0	0.00107294	0.0399542	0	0	0
GSE70768_GSM1817708	0.013285	0	0	0	0	0.166965	0	0.000963484	0	0	0	0.0411708	0	0.198735	0	0.111796	0	0.103231	0	0.285303	0	0.0785511
GSE70768_GSM1817709	0	0.214867	0.226609	0	0	0.156984	0	0	0	0	0.0211069	0.0296592	0.0804044	0	0	0	0	0.00206008	0	0.162714	0.105595	0
GSE70768_GSM1817710	0.0412891	0	0	0.129416	0	0.13732	0.00638387	0.040427	0.0706315	0	0	0.01195	0.0367528	0.113677	0.0296038	0.195082	0.00584805	0.00570425	0.175915	0	0	0
GSE70768_GSM1817711	0	0.0411659	0	0.147868	0	0.205795	0.0453114	0	0.104917	0	0	0.0448809	0.0222154	0.169401	0.0613302	0.0867557	0.0206623	0	0.0490619	0.000635529	0	0
GSE70768_GSM1817712	0.0911376	0	0	0.0872361	0	0.27741	0.010733	0.0482249	0.0318178	0	0	0.0289965	0.015737	0	0.0560903	0.109883	0.0607122	0.010863	0.171159	0	0	0
GSE70768_GSM1817713	0.0180203	0.0255077	0	0.0898961	0	0.128877	0	0.0188113	0.0211853	0	0.0019549	0.00174537	0.00786923	0.080427	0.0560622	0.202665	0.0184708	0	0.328508	0	0	0
GSE70768_GSM1817714	0.0606261	0	0	0.0709225	0	0.305022	0	0	0.0801337	0	0	0.133626	0.0309543	0.0777722	0	0.071116	0.00685362	0.0176581	0.125058	0	0	0.0202581
GSE70768_GSM1817715	0	0.0181619	0	0.263013	0	0	0.0103949	0	0.0343139	0.0523875	0	0	0.057548	0	0	0.23235	0	0	0.328298	0	0	0.00353232
GSE70768_GSM1817716	0.0275435	0.0568231	0	0.233091	0	0	0	0.0736146	0.1507	0.0139802	0	0.0335299	0.0229601	0.184869	0	0.0855041	0.0434366	0	0.0703368	0	0.00361033	0
GSE70768_GSM1817717	0.117488	0	0	0	0	0.235281	0	0	0.040475	0	0.32953	0	0	0	0	0	0	0.0268404	0.0916502	0	0	0.158736
GSE70768_GSM1817718	0.00509024	0.0137157	0	0.246809	0	0.134022	0.0170916	0.0659665	0.0778798	0.0130092	0	0.0673638	0	0.0273267	0.130149	0.0881951	0.000212304	0	0.113169	0	0	0
GSE70768_GSM1817719	0.0210723	0	0.142342	0.0979845	0	0.0586967	0	0.0212259	0.0433199	0	0	0.0910373	0.0173538	0	0.0431206	0.109329	0	0	0.354518	0	0	0
GSE70768_GSM1817720	0.0206692	0.0302708	0	0.209039	0	0.171803	0	0.152751	0.0493597	0	0	0.00742738	0.0114484	0.222012	0.0668908	0.0189117	0	0.0394178	0	0	0	0
GSE70768_GSM1817721	0.0771045	0	0	0.246753	0	0	0	0.236705	0.00117733	0	0	0.0274074	0	0.173552	0.0638219	0	0.0757917	0.0294387	0	0.0414755	0.0267733	0
GSE70768_GSM1817722	0.0498849	0	0.068125	0.133937	0	0.370759	0	0	0	0	0	0	0.0182401	0.112583	0.0870576	0.0202748	0.0211015	0.0166115	0.101425	0	0	0
GSE70768_GSM1817723	0	0	0.294649	0.0661696	0	0.116663	0	0.0517646	0.0730613	0	0	0.175906	0.0498536	0.135334	0	0	0	0	0	0	0.0365984	0
GSE70768_GSM1817724	0.0327936	0	0.19772	0.0965977	0	0.214024	0	0.0597377	0.0736621	0	0	0.0482097	0.0293891	0.160695	0.00869805	0.0614713	0.017001	0	0	0	0	0
GSE70768_GSM1817725	0	0.117059	0	0.0403496	0	0.22442	0	0	0.143956	0	0	0.104651	0.0189622	0.0196073	0	0.158659	0.0208227	0.00195723	0.149557	0	0	0
GSE70768_GSM1817726	0	0	0.207115	0.0324935	0	0.250905	0	0.0292759	0	0	0	0.00643553	0.0366351	0	0.00679023	0.0895254	0	4.38254e-05	0.329915	0	0	0.0108649
GSE70768_GSM1817727	0	0	0.196158	0.0920415	0	0.185561	0	0.13645	0	0.0147819	0	0.0190474	0	0.0343487	0.0782981	0.0156272	0.0646419	0	0.163044	0	0	0
GSE70768_GSM1817728	0	0.0180948	0.0186711	0.262946	0	0.149668	0.0920368	0.0819354	0.0695692	0	0	0.0213378	0.038382	0.0658401	0	0.0726394	0	0.0834271	0	0	0.0254522	0
GSE70768_GSM1817729	0.0193855	0.00894988	0.0942325	0.106171	0	0.231215	0.00232546	0.0196326	0.0173866	0	0.0344497	0	0.0195309	0.101496	0.0672908	0.0389837	0.0352118	0	0.203738	0	0	0
GSE70768_GSM1817730	0.0704099	0	0.270726	0.161342	0	0.081943	0.00327159	0.0607892	0	0	0	0	0.0626101	0.110961	0.119916	0	0.00733203	0	0.0394826	0	0.0112158	0
GSE70768_GSM1817731	0	0.105988	0	0	0	0.239032	0	0.0119413	0.0979264	0	0.0150059	0.0100346	0	0.177151	0.0576799	0.0724975	0	0	0.212743	0	0	0
GSE70768_GSM1817732	0.0378734	0	0.130073	0.160983	0	0.198986	0.0495022	0	0.0150069	0	0.0147178	0.0370292	0.0614039	0	0	0	0.00387079	0.0258444	0.26471	0	0	0
GSE70768_GSM1817733	0.0974128	0	0.1255	0.111494	0	0.10257	0.0252979	0.0863635	0.0690875	0	0.0986807	0	0.0266427	0.156483	0	0.0411937	0	0.00407123	0.0552036	0	0	0
GSE70768_GSM1817734	0.0147835	0	0.103186	0.163015	0	0.182539	0	0.0856494	0.0180873	0	0	0.0254121	0.0364753	0.119522	0.0321469	0.0583592	0.00952336	0.00967249	0.135934	0	0.00569424	0
GSE70768_GSM1817735	0.0213399	0	0.182429	0.181945	0	0.0914912	0.0169708	0.017746	0	0	0.0311902	0	0.00860996	0.115673	0	0.0777157	0.00850253	0	0.236138	0	0	0.0102485
GSE70768_GSM1817736	0.0551997	0	0	0.0975371	0	0.0780568	0	0	0.0325331	0	0	0.0386071	0	0.153848	0.0855921	0.233626	0.028113	0	0.185389	0	0	0.0114987
GSE70768_GSM1817737	0.0481599	0	0.0810058	0.106952	0	0.245356	0	0.0677558	0	0.00201048	0	0.0563241	0.00792186	0	0.070365	0.0732156	0.000625576	0.010869	0.229439	0	0	0
GSE70768_GSM1817738	0	0	0.178612	0.285344	0	0.100583	0	0	0	0	0	0.111785	0.0243036	0	0.0727583	0.130079	0.0965357	0	0	0	0	0
GSE70768_GSM1817739	0.00449864	0.103507	0	0.253928	0	0.185014	0.0290076	0.0022009	0.0700389	0	0	0.0507259	0.00961472	0.0671822	0	0.0941601	0	0.0233305	0.106791	0	0	0
GSE70768_GSM1817740	0.0214488	0	0	0.19542	0	0.00119735	0	0.123985	0.00253019	0	0	0.0632104	0.0504211	0	0	0.122989	0.0160213	0.0101496	0.392628	0	0	0
GSE70768_GSM1817741	0.069531	0	0.121622	0.0362519	0	0.310822	0	0	0.0086644	0	0	0.0841333	0	0	0.00332081	0.14128	0.0502628	0.00933144	0.150874	0	0	0.0139058
GSE70768_GSM1817742	0.0331705	0	0.118887	0.122073	0	0.253922	0.0245763	0.04024	0.0279254	0	0	0	0	0.114504	0.0525943	0.0109901	0.0118674	0	0.189249	0	0	0
GSE70768_GSM1817743	0.0492521	0	0.0125466	0.207663	0	0.133767	0.016544	0.104369	0.0132369	0	0	0.0486632	0.0593949	0.136753	0.074965	0	0.0118855	0.0194344	0.101175	0	0.0103499	0
GSE70768_GSM1817744	0.0327724	0	0.0594172	0.0738944	0	0.290654	0	0.0530918	0.0539679	0	0	0.0362076	0	0.0529401	0.130352	0.128924	0.037346	0	0	0.0424801	0.00795247	0
GSE70768_GSM1817745	0	0.0374562	0	0.215241	0	0.115695	0.113977	0	0.0692049	0	0	0	0	0.101866	0.0580606	0.0362462	0.0666287	0	0.156788	0	0.0288355	0
GSE70768_GSM1817746	0	0.0309635	0.238563	0.228373	0	0.0727054	0.0419887	0	0.0793486	0	0.0182319	0	0	0.0709323	0	0.0279238	0	0.00104158	0.189929	0	0	0
GSE70768_GSM1817747	0.0576754	0	0.225637	0.116155	0	0.151496	0.035398	0.0185127	0	0	0.0166873	0	0.024687	0.103988	0.0787311	0.0813409	0	0.0233064	0.0663845	0	0	0
GSE70768_GSM1817748	0.026841	0	0.273003	0.144633	0	0.0953382	0.0606813	0.0125916	0	0.050584	0	0	0.0434985	0	0.0324092	0.061807	0	0.0189014	0.179711	0	0	0
GSE70768_GSM1817749	0.0213203	0.0671013	0.0873865	0.212613	0	0.138672	0.0240803	0	0.0544559	0	0.0357109	0	0.0293802	0.0806367	0.0211321	0.0196998	0.124346	0	0.083464	0	0	0
GSE70768_GSM1817750	0.0254119	0	0.238245	0.261473	0	0.0358264	0.035213	0.00541525	0.0387402	0	0.0767483	0	0.0585597	0.143326	0	0.0277317	0.00191112	0.0189599	0.0324383	0	0	0
GSE70768_GSM1817751	0.0164111	0.00753327	0.219829	0.0481695	0	0.0296174	0	0.161309	0	0	0	0.0539144	0.0696615	0.0185418	0.00166865	0.106485	0.0288247	0	0.238034	0	0	0
GSE70768_GSM1817752	0.0850411	0	0.198351	0.100351	0	0.17623	0	0.000226469	0	0	0	0.0748546	0.00926941	0	0	0.0103689	0.10553	0	0.239777	0	0	0
GSE70768_GSM1817753	0	0.113236	0.063626	0.0633498	0	0.320531	0	0.0314791	0.0360303	0	0	0.0762519	0	0.017126	0.123147	0.0607076	0.0204524	0.0619359	0.0121264	0	0	0
GSE70768_GSM1817754	0.0579827	0	0.0263708	0.115381	0	0.17483	0.000278557	0	0.0563487	0	0	0.02481	0.0234471	0.159571	0.0435307	0.0608968	0.0204888	0	0.236064	0	0	0
GSE70768_GSM1817755	0	0.0391133	0.0668225	0.10416	0	0.212311	0	0.00903324	0	0.0186472	0	0.0212946	0	0	0.0988766	0.0483152	0.0290116	0	0.352415	0	0	0
GSE70768_GSM1817756	0.0418675	0	0.194176	0.056492	0	0.282474	0	0.0390749	0	0	0	0.0351118	0	0.122775	0.193371	0.0346581	0	0	0	0	0	0
GSE70768_GSM1817757	0.0476843	0	0.126988	0.094762	0	0.127537	0.053127	0.0688927	0	0	0.084934	0	0.0726578	0.0504322	0.0233058	0	0.0344944	0	0.206214	0	0.00897079	0
GSE70768_GSM1817758	0.191417	0	0.177626	0.0549116	0	0.169413	0.0489464	0.0242408	0.00648145	0	0.109055	0	0.071237	0.0516333	0	0	0.057682	0	0.0163884	0	0.020969	0
GSE70768_GSM1817759	0.027492	0	0.272599	0.116318	0	0.118692	0.0149965	0.0677042	0	0	0.00430133	0.00194077	0.0620774	0	0.00909331	0.00669709	0.0125085	0.0261531	0.250683	0	0.00874413	0
GSE70768_GSM1817760	0.0731614	0	0.0183878	0.148796	0	0.221232	0.0385536	0	0.0476315	0	0	0.0198655	0.0366943	0.0188214	0.0501766	0.131419	0.00227379	0	0.192987	0	0	0
GSE70768_GSM1817761	0	0	0.0539331	0.0107696	0	0.351959	0	0.0699062	0	0	0	0.053428	0.00661745	0.0381587	0.131911	0.164369	0.0434307	0	0.075517	0	0	0
GSE70768_GSM1817762	0.0638694	0	0.225382	0.0797037	0	0.253972	0.0420464	0.0245701	0	0	0	0.0357904	0	0	0.12714	0.101177	0.0224626	0	0	0	0.0100052	0.0138822
GSE70768_GSM1817763	0.00882825	0	0.0254131	0.130839	0	0.369948	0.00854377	0	0	0	0	0	0.0179689	0	0.138308	0.11473	0.0398034	0.000555981	0.145062	0	0	0
GSE70768_GSM1817764	0	0.00143768	0.131	0.122566	0	0.22801	0	0.0807888	0	0	0	0.0684522	0.00553532	0.0133766	0.119598	0.0447117	0.01095	0	0.173573	0	0	0
GSE70768_GSM1817765	0.0298843	0	0.554334	0.0904665	0	0.0567797	0.0146326	0	0	0	0	0.0417021	0.038812	0	0	0.14346	0	0	0	0	0.0299287	0
GSE70768_GSM1817766	0.0054688	0	0.104108	0.141239	0	0.165114	0.0371279	0.0625902	0	0	0	0.060844	0.0469149	0.0895985	0.0883273	0	0.0292051	0	0.162994	0	0.00646813	0
GSE70768_GSM1817767	0.0105478	0	0.183719	0.186971	0	0.28041	0.0116176	0.0602631	0	0	0	0.00352929	0	0	0.0852324	0.112954	0	0	0.015579	0.0254463	0	0.0237303
GSE70768_GSM1817768	0.134348	0	0.348973	0.0419847	0	0.0208	0	0.0726623	0	0	0	0.0967273	0.0470568	0	0	0.132009	0	0.00937176	0.0244843	0	0.0635539	0.0080294
GSE70768_GSM1817769	0.0252549	0	0.0743061	0.280148	0	0	0.107212	0.0945545	0	0	0	0.0452879	0.124446	0	0	0.0228841	0	0.060575	0	0.0412864	0.124045	0
GSE70768_GSM1817770	0.0586938	0	0.100932	0.215653	0	0.109109	0.0263768	0.0848374	0.0131374	0	0.00597391	0	0.0488794	0.124546	0.157514	0	0.0127758	0	0	0.0195064	0.0220652	0
GSE70768_GSM1817771	0	0	0	0.0323214	0	0.310443	0.0753685	0.116272	0.0503777	0	0	0.0134781	0.026975	0.0331285	0.220728	0.0466532	0.0627735	0	0	0.00243531	0.00904522	0
GSE70768_GSM1817772	0.0331356	0	0.1021	0.202632	0	0.102019	0.0964689	0	0.0416775	0	0.138672	0	0.0257411	0	0.103254	0.00649748	0.0174938	0	0.130309	0	0	0
GSE70768_GSM1817773	0	0	0	0.122681	0	0.1775	0	0.113297	0	0	0	0.0998219	0.0672159	0.160362	0.0602038	0	0.00375376	0	0.180855	0	0.0143096	0
GSE70768_GSM1817774	0.00826952	0	0.259607	0.310173	0	0	0.049091	0.138984	0	0	0.0175068	0.000660217	0.0560659	0	0	0.0504536	0.0385826	0.0273739	0.0162416	0	0.0269907	0
GSE70768_GSM1817775	0.0522074	0	0.271902	0	0	0.189262	0	0	0	0	0	0.13583	0.0586088	0	0.0540218	0.196036	0	0.0175846	0.0245478	0	0	0
GSE70768_GSM1817776	0.0307381	0.0310672	0.0543299	0.191612	0	0.199985	0	0.00434529	0.0114094	0.0115511	0	0	0	0.130789	0.101291	0.0427533	0.0466191	0	0.143509	0	0	0
GSE70768_GSM1817777	0.0271362	0	0	0.0444074	0	0.270523	0	0	0.0469096	0	0.00561869	0.0110082	0.0386313	0	0	0.181048	0.00474359	0	0.369974	0	0	0
GSE70768_GSM1817778	0	0	0.276891	0.178914	0	0.205982	0	0.0514095	0.0145159	0	0.00985567	0.0212994	0.0244711	0	0.0467397	0.0126634	0.0514317	0	0.104584	0	0	0.00124278
GSE70768_GSM1817779	0.0341151	0	0.193445	0.14227	0	0.317194	0	0.00234831	0.0215582	0	0	0.106402	0.0392752	0.0177722	0.0975048	0	0	0	0	0.0281153	0	0
GSE70768_GSM1817780	0	0.095554	0	0.069272	0	0.189786	0.0373373	0.0592193	0	0	0	0.0514014	0.0694223	0.0830007	0	0.0229508	0.0172208	0.0166644	0.288171	0	0	0
GSE70768_GSM1817781	0.0291422	0	0.068937	0.111754	0	0.178179	0	0.0502257	0.0133121	0	0	0.0445239	0.00842216	0.11132	0.174661	0.0444207	0	0	0.165103	0	0	0
GSE70768_GSM1817782	0.0545508	0	0	0	0	0.0829437	0	0	0.016508	0	0	0.153185	0.195511	0	0	0.268022	0	0.0149028	0.214377	0	0	0
GSE70768_GSM1817783	0	0.0195777	0.0999418	0.0682152	0	0.216537	0	0.0679674	0	0	0	0.0676643	0.0405997	0.120982	0.0572381	0.0152949	0.0166663	0	0.209316	0	0	0
GSE70768_GSM1817784	0.0534196	0	0.202788	0.106612	0	0.238971	0	0.0257617	0	0	0	0.103449	0.0574268	0	0.0346303	0	0.0283207	0.00917685	0.135675	0	0.00376968	0
GSE70768_GSM1817785	0.0262627	0	0.219594	0.0459131	0	0.209286	0	0.103362	0	0	0	0.0973007	0.037022	0	0.0492113	0.110125	0.00789057	0.0233947	0.0706389	0	0	0
GSE70768_GSM1817786	0.0250415	0	0.0938852	0.168617	0	0.267258	0.0115517	0.0100276	0.00427827	0.0066495	0	0.00936887	0	0.0876651	0.144398	0.07186	0	0.0150267	0.0843725	0	0	0
GSE70768_GSM1817787	0.0823832	0	0.373369	0.0918105	0	0.235518	0	0.0263981	0	0	0	0.00729619	0.0219992	0	0	0.0439544	0	0.0350261	0.0543416	0.0279041	0	0
GSE70768_GSM1817788	0.00193446	0	0.110384	0.250979	0	0.057769	0.0324017	0.10566	0	0	0.00689036	0	0.0796462	0.151744	0.00713024	0	0.0207848	0.0196144	0.128692	0	0.0263697	0
GSE70768_GSM1817789	0.00222752	0	0.173165	0.237035	0	0.00271576	0	0.00853301	0.0413026	0	0	0.125404	0.0701277	0	0.0943666	0.100948	0.0262379	0	0.117631	0	0	0.000305648
GSE70768_GSM1817790	0.0212508	0	0.133601	0.17826	0	0.26107	0	0	0	0.0323138	0	0.0298933	0.00227148	0.00125064	0.120382	0.0382014	0.0240898	0.00529579	0.15212	0	0	0
GSE70768_GSM1817791	0.00316548	0.0209283	0	0.0877908	0	0.218331	0	0.0915914	0.0128715	0	0	0.0505651	0.0178167	0.189055	0.102041	0.0720431	0.0371597	0	0.096641	0	0	0
GSE70768_GSM1817792	0	0.0429046	0	0.0701362	0	0.200784	0	0.0367452	0	0	0	0.0744411	0.0207879	0	0.0242218	0.150512	0.087913	0.017518	0.274036	0	0	0
GSE70768_GSM1817793	0.133907	0	0.0625386	0.00764779	0	0.181477	0	0	0	0	0	0.0574072	0	0	0	0.00939517	0	0.0860929	0.352876	0.0311832	0	0.0774761
GSE70768_GSM1817794	0	0.156112	0.00954501	0	0	0.165723	0	0.0373255	0	0	0	0.0216091	0.0373303	0.0770592	0	0.224213	0.0502357	0	0.220847	0	0	0
GSE70768_GSM1817795	0.00273211	0.0199162	0.088289	0.0756936	0	0.218306	0	0.0240883	0	0	0	0.0357466	0.0279853	0.0731678	0.00825695	0.0765209	0	0.0141993	0.335098	0	0	0
GSE70768_GSM1817796	0.00979231	0	0.277482	0.0186123	0	0.178835	0	0	0.0215576	0	0	0.0142167	0.0287127	0.0137426	0.0157804	0.144775	0.0881239	0	0.18837	0	0	0
GSE70768_GSM1817797	0	0	0.37363	0.153524	0	0.242479	0	0	0	0	0.00820009	0.0107723	0.0815543	0.0943459	0	0	0	0.0170153	0.00252767	0.0159519	0	0
GSE70768_GSM1817798	0.0764033	0	0.174208	0.0970401	0	0.159658	0	0.115874	0.00359016	0	0	0.0279441	0	0.0762342	0.0990224	0.060533	0.01334	0.000608674	0.0955445	0	0	0
GSE70768_GSM1817799	0	0.00732027	0.0499834	0.141746	0	0.0535073	0.0177857	0.0597419	0.103477	0	0.0208498	0	0.0716607	0.12287	0.0786432	0.0817327	0.11138	0	0	0.069891	0.00941198	0
GSE70768_GSM1817800	0.0496641	0	0.182148	0	0	0.158198	0	0.108715	0	0	0	0.118499	0.0128471	0.0184815	0	0.0754721	0	0.0100594	0.265917	0	0	0
GSE70768_GSM1817801	0.0615384	0	0.179487	0.0619524	0	0.181747	0	0.0391169	0	0.0173567	0	0.031952	0	0	0.0622603	0.103695	0.0227948	0.00104777	0.237052	0	0	0
GSE70768_GSM1817802	0	0.000854725	0.212305	0.128841	0	0.14121	0	0.0258142	0.0033092	0	0	0.062976	0.0158893	0.0181357	0.0849063	0.0420915	0.0604644	0	0.203204	0	0	0
GSE70768_GSM1817803	0.0558229	0.0186715	0.0689494	0.0977721	0	0.141956	0.0320565	0.0919513	0.0376655	0	0	0.029933	0	0.12767	0.11725	0.0679964	0.0331669	0	0.0791388	0	0	0
GSE70768_GSM1817804	0	0	0.0929694	0.164003	0	0.145835	0	0.0515204	0	0	0	0.0523978	0.00733753	0.0233879	0.0352588	0.115942	0.0454854	0.0113206	0.254543	0	0	0
GSE70768_GSM1817805	0	0	0.187124	0.179876	0	0	0.0549875	0.0844399	0	0.0182311	0.0155013	0	0.0447556	0	0.0203578	0.105765	0	0.0481547	0.240807	0	0	0
GSE70768_GSM1817806	0	0	0.246323	0.125452	0	0.158186	0.000702179	0.0458357	0	0	0.00637511	0.0039875	0.0720184	0	0.141362	0.0461052	0.00601003	0	0.124547	0.0230958	0	0
GSE70768_GSM1817807	0.0322206	0	0.0336511	0.179224	0	0.189987	0	0	0.0305923	0	0	0.0163319	0.0505365	0.111146	0.0368031	0.100678	0	0.0083473	0.210481	0	0	0
GSE70768_GSM1817808	0.020429	0	0.119181	0.169994	0	0.166965	0	0.0449623	0	0	0	0.0362916	0.00907521	0.130459	0.0687083	0.0223189	0.0220541	0.0200069	0.169554	0	0	0
GSE70768_GSM1817809	0.0859232	0	0	0.182604	0	0.227068	0.12024	0.0988494	0	0	0	0	0.00703412	0.0291226	0.13521	0	0.011489	0	0.0632761	0	0	0.039184
GSE70768_GSM1817810	0.0277678	0	0.351886	0.140119	0	0.126922	0	0.0513661	0	0	0	0.0348317	0.00814501	0	0.0568958	0.0681826	0.0444128	0	0.0865547	0	0	0.00291671
GSE70768_GSM1817811	0	0	0	0.241492	0	0.307522	0.028688	0.00905837	0.00928028	0	0.0318097	0	0.00643708	0	0.128862	0.0860516	0.00916625	0	0.133691	0	0	0.00794289
GSE70768_GSM1817812	0.086761	0	0.0656116	0.098661	0	0.230577	0.0721165	0	0.0818515	0	0.0995989	0	0.030799	0.0523824	0	0	0	0.0140802	0.156895	0	0.0106658	0
GSE70768_GSM1817813	0.0452726	0	0.00919085	0.114881	0	0.19291	0	0.00304011	0.0461744	0	0	0.0736172	0.0273876	0	0.0250982	0.145025	0.0297162	0.00963573	0.278052	0	0	0
GSE70768_GSM1817814	0	0.0154267	0.155861	0.0956342	0	0.266948	0	0.00979206	0.029139	0	0	0.0106899	0	0.0806518	0.144829	0.0979146	0.0184412	0	0.0746731	0	0	0
GSE70768_GSM1817815	0.0467511	0	0	0.188775	0	0.428004	0.0519053	0.0298837	0.0182726	0.00837104	0	0	0	0	0.185764	0.0417883	0	0	0	0	0.000484606	0
GSE70768_GSM1817816	0.00994477	0	0.2819	0.123905	0	0.257716	0.0220839	0.0151332	0.0237803	0	0	0.0268999	0.0156397	0.0182677	0.0691082	0.0306895	0.0167182	0.0127125	0.0755014	0	0	0
GSE70768_GSM1817817	0	0.0232545	0	0.0400826	0	0.272727	0	0	0.0737126	0	0	0.049923	0	0.159393	0.125942	0.0967358	0.0392133	0	0.114215	0	0	0.00480122
GSE70768_GSM1817818	0.0398193	0	0.217788	0.127432	0	0.174381	0.0105447	0.0213836	0	0	0	0.000442628	0.0153603	0.0615513	0.011868	0.0455705	0.0136108	0.0144759	0.245771	0	0	0
GSE70768_GSM1817819	0	0	0	0.114058	0	0.22399	0.0519865	0	0.0375277	0	0	0.0120763	0	0.144715	0.101861	0.0633964	0.0116839	0	0.238705	0	0	0
GSE70768_GSM1817820	0	0.0838457	0.334903	0	0	0.187983	0	0.0955057	0.0116097	0	0	0	0.00531105	0.0123562	0	0.14003	0.0237684	0	0.104687	0	0	0
GSE70768_GSM1817821	0	0.0129344	0	0.179975	0	0.335868	0.0386678	0.0162043	0.016731	0.00840345	0.00232478	0	0.00996612	0.0947179	0.0792775	0.131931	0	0.00312138	0.0695994	0	0.000278301	0
GSE70768_GSM1817822	0	0.147024	0	0	0	0.179028	0	0	0.0570303	0	0	0.212722	0.0357773	0	0	0.0637707	0	0.00867884	0.295968	0	0	0
GSE70768_GSM1817823	0.0190713	0.0151578	0.156948	0.352176	0	0.0308938	0.0289802	0	0	0	0	0.0112133	0	0.0176556	0.0301745	0.0611585	0	0	0.24595	0	0	0.0306212
GSE70768_GSM1817824	0.01445	0	0	0.175348	0	0.120183	0.00677323	0.041595	0.0137502	0	0	0	0.0533266	0.00505106	0.0328569	0.068517	0.0326556	0.00655702	0.428936	0	0	0
GSE70768_GSM1817825	0	0.0355004	0	0.111818	0	0.282237	0.0398201	0	0.0597031	0	0	0	0.0205029	0.0776479	0.014732	0.0266979	0	0	0.328058	0	0	0.00328213
GSE70768_GSM1817826	0.0649713	0	0	0.132254	0	0.26327	0.0354467	0	0.020476	0	0	0.047088	0.00131734	0.151233	0.152087	0.0972827	0.0247736	0	0.00980034	0	0	0
GSE70768_GSM1817827	0	0	0	0.111586	0	0.19524	0	0.0332001	0.0199053	0	0	0.0771411	0.0186576	0.124822	0.069917	0.0666589	0	0	0.282873	0	0	0
GSE70768_GSM1817828	0.0346572	0	0.153713	0	0	0.209978	0	0	0.099427	0	0.0811001	0.00920393	0.0288808	0.0677773	0	0.173813	0.00383187	0.00389735	0.13372	0	0	0
GSE70768_GSM1817829	0	0.0488456	0.108567	0	0	0.299293	0	0.197029	0	0	0	0.157279	0.0470041	0	0	0.0778294	0	0.00532466	0.0491265	0	0.00970092	0
GSE70768_GSM1817830	0	0.0750718	0	0.263033	0	0.282684	0.0261505	0.0559051	0.0317465	0	0	0.00547444	0.0185975	0.0764463	0.0649279	0.0823519	0	0.0133513	0.000163313	0	0.00409602	0
GSE70768_GSM1817831	0.0323066	0	0.120955	0.135932	0	0.155124	0.00612724	0.13083	0.00876931	0	0	0.0284206	0	0.121952	0.112296	0	0.0259153	0.00355403	0.117818	0	0	0
GSE70768_GSM1817832	0.0612651	0	0.0948363	0.0601955	0	0.306518	0.0202732	0.138297	0	0.0234845	0	0.00657629	0.0083321	0	0	0.0757752	0.00794869	0.0271313	0.169366	0	0	0
GSE116918_GSM3263664	0	0	0.0993145	0.0434754	0	0.341447	0	0.0577574	0	0	0	0.072745	0	0.0484466	0.0672469	0	0	0	0.269567	0	0	0
GSE116918_GSM3263665	0.11089	0	0	0.0704337	0	0.340395	0	0.0402814	0	0	0	0.176169	0.00188975	0.087603	0.0704725	0	0.101865	0	0	0	0	0
GSE116918_GSM3263666	0.0735026	0	0.0368091	0.035144	0	0.264445	0	0.0385795	0.0103606	0	0	0.061125	0.0033395	0.000689582	0.0910498	0.113873	0.127719	0	0.143364	0	0	0
GSE116918_GSM3263667	0.0737131	0	0.260722	0.123992	0	0.0527734	0	0.080102	0.00926554	0	0.0134493	0	0.0139048	0.0509959	0	0.0950144	0	0.0217283	0.202221	0	0	0.00211791
GSE116918_GSM3263668	0	0.0131921	0	0.0624401	0	0.197003	0.0222903	0.0349663	0.0412407	0.0446685	0	0	0.0182808	0.122071	0.0695079	0.0322188	0.0866045	0	0.252936	0	0.00258077	0
GSE116918_GSM3263669	0.0468425	0	0.19259	0.114406	0	0.21034	0.0235556	0.00289087	0.0316291	0	0.0281661	0	0.0156448	0.0851144	0.031568	0	0.00238812	0	0.214865	0	0	0
GSE116918_GSM3263670	0.0119275	0	0	0.160246	0	0.388676	0	0	0.00750019	0	0	0.0630455	0	0.0787662	0.157487	0.0328935	0.014436	0	0.0737711	0	0.0112509	0
GSE116918_GSM3263671	0	0.0363914	0.035917	0.0595123	0	0.178949	0	0.0855853	0.0142277	0	0.0574775	0	0.00287202	0.127449	0.138719	0	0.0462547	0	0.21554	0	0.00110581	0
GSE116918_GSM3263672	0.0339081	0	0.158943	0.0604987	0	0.139122	0	0.0740244	0.0498116	0	0	0.0550937	0.00634175	0.0706824	0	0.00691773	0.0774584	0.0249479	0.216454	0	0.0257971	0
GSE116918_GSM3263673	0	0	0.115485	0.0595994	0	0.236327	0	0	0.0560705	0	0.00337016	0.0254813	0.0401837	0.0814564	0.134102	0	0.0282372	0	0.219688	0	0	0
GSE116918_GSM3263674	0	0.051876	0.185139	0.0770315	0	0.260993	0	0.0783517	0	0.00870809	0	0.00938213	0	0.0665321	0.0855255	0.0590177	0.0375096	0	0.0799339	0	0	0
GSE116918_GSM3263675	0.0515828	0	0	0.128755	0	0.3138	0.0257234	0.0654856	0	0	0.0124764	0	0.00361609	0.0307631	0.118986	0.0191648	0.0591947	0.0237224	0.14673	0	0	0
GSE116918_GSM3263676	0.0607883	0	0.072644	0.101798	0	0.277326	0	0.0715163	0.0102271	0	0	0.0332018	0.0530611	0.0397281	0.0585545	0.0246026	0.0532952	0.0104657	0.110561	0	0.0222299	0
GSE116918_GSM3263677	0.0157259	0	0.043161	0.0103575	0	0.458782	0	0	0	0	0	0.0447166	0.0646412	0	0.047411	0.0634863	0.0303779	0.0172328	0.19573	0	0.00837826	0
GSE116918_GSM3263678	0	0.0752977	0.0525194	0.0625762	0	0.289184	0	0.0251833	0	0.0182261	0	0.025124	0	0.128779	0.0525803	0.0117414	0.0713919	0	0.187396	0	0	0
GSE116918_GSM3263679	0.0476793	0	0.197638	0.214258	0	0.173757	0	0.0223808	0.0558847	0	0.00709814	0.0201727	0	0.0922979	0	0.0456808	0	0.00812502	0.103246	0	0	0.0117823
GSE116918_GSM3263680	0.00664315	0.0130378	0	0.120552	0	0.35699	0	0.0790662	0	0.0154105	0	0.0748042	0.0160378	0.0159326	0.127987	0.0550609	0.0161305	0	0.0949797	0	0.00736759	0
GSE116918_GSM3263681	0.0420476	0	0.0672116	0.157473	0	0.0744173	0.0588565	0	0.0358764	0	0	0.0544427	0	0.094156	0.023498	0.0603046	0.00326427	0.0319133	0.296539	0	0	0
GSE116918_GSM3263682	0.0133627	0	0.27019	0.131196	0	0	0.0625753	0.0706738	0	0	0	0.034073	0.0435325	0.129725	0.0150359	0	0.0164839	0	0.208159	0	0.0049938	0
GSE116918_GSM3263683	0	0.00721727	0.0253787	0.00647489	0	0.486113	0.0445083	0.0313262	0	0.0321152	0	0	0.0130981	0	0.151325	0.0395197	0.0206104	0	0.142313	0	0	0
GSE116918_GSM3263684	0	0.0449561	0.0288317	0.0129668	0	0.41991	0	0	0.0244924	0	0	0.106741	0.093827	0.0329553	0.116456	0.0786655	0	0	0	0.00742873	0.0327692	0
GSE116918_GSM3263685	0.113532	0	0.111477	0.188882	0	0.118691	0	0	3.42961e-05	0	0	0.0729389	0.0984865	0.128158	0	0	0	0.0496836	0	0.0960219	0.0220943	0
GSE116918_GSM3263686	0.03557	0	0.0398849	0.0384208	0	0.289522	0.00069483	0	0.0298007	0	0.0557615	0	0.0657614	0.0530813	0.0317057	0.121735	0.071493	0	0.166569	0	0	0
GSE116918_GSM3263687	0.119311	0	0.335612	0	0	0.193396	0	0.0242091	0	0	0	0.0227227	0.0190995	0.028562	0.107023	0.0323283	0.00526005	0	0.112477	0	0	0
GSE116918_GSM3263688	0	0.0448612	0	0.0491308	0	0.452481	0	0.0454645	0	0	0	0.000417443	0.0205605	0	0.166705	0.0372308	0.0052748	0	0.177875	0	0	0
GSE116918_GSM3263689	0.130314	0	0.0209032	0.351636	0	0	0	0	0.0911538	0	0	0.046132	0	0.168033	0	0.160152	0	0	0	0	0.0316764	0
GSE116918_GSM3263690	0.00735413	0	0.0356355	0.173275	0	0.082002	0	0.0389978	0.139492	0	0	0.0706522	0.0175456	0.052662	0	0.104859	0.102275	0.0135039	0.107627	0.0541193	0	0
GSE116918_GSM3263691	0	0.0390157	0	0.0288921	0	0.139296	0.0360029	0.0433249	0	0	0.0026072	0.0271165	0.046922	0.13683	0.0703838	0.0937975	0.0191379	0	0.316673	0	0	0
GSE116918_GSM3263692	0.120329	0	0	0.185793	0	0.187604	0	0.103388	0	0	0.0384626	0	0.0165078	0.136023	0.108827	0.0904062	0	0	0	0	0	0.0126585
GSE116918_GSM3263693	0.0213567	0	0	0.120233	0	0.224125	0	0.0546845	0	0	0	0.13949	0.0738223	0.071416	0.101232	0.0581464	0.0303562	0	0.0844041	0	0.0207335	0
GSE116918_GSM3263694	0	0.0556697	0.0949563	0.137544	0	0.208014	0	0.00790594	0.000726541	0.0272737	0	0.0487932	0	0.0569204	0.0831259	0.0432984	0.0783424	0	0.157429	0	0	0
GSE116918_GSM3263695	0.159247	0	0	0.303122	0	0.0761067	0.0652669	0.076639	0.0282268	0	0.0471665	0	0.0103667	0.112981	0	0.0734332	0	0.0339717	0	0	0.00894005	0.00453259
GSE116918_GSM3263696	0.156759	0	0.16215	0.112534	0	0	0.0158835	0.0805203	0.0554144	0	0	0	0	0.181511	0	0.013958	0	0	0.22127	0	0	0
GSE116918_GSM3263697	0	0.0469867	0.0960835	0.0788064	0	0.262644	0	0.154926	0.00810581	0	0	0.0111984	0.0635771	0	0.047838	0.0913748	0.0176466	0.0206965	0.0986403	0	0.00147635	0
GSE116918_GSM3263698	0.0425092	0	0	0.0598451	0	0.393431	0.077316	0	0	0	0.00195142	0	0.0110434	0.0943226	0.0349068	0.0696285	0.0252747	0	0.189771	0	0	0
GSE116918_GSM3263699	0	0.0183762	0.139448	0.227591	0	0.229583	0.0208254	0	0.000422635	0	0	0.0149549	0.0153317	0.0619274	0.0234621	0.00785497	0.047338	0.0277475	0.165137	0	0	0
GSE116918_GSM3263700	0.0171482	0	0.198514	0.133452	0	0.138186	0	0.0621637	0.0115209	0	0	0.0922172	0.0365987	0.115267	0.103668	0	0.00211097	0	0.0747931	0	0.0143592	0
GSE116918_GSM3263701	0.00408468	0	0.0533223	0.217453	0	0	0	0.0541813	0.0054577	0	0	0.126713	0	0.121909	0.0538433	0.0569771	0.0169864	0	0.289073	0	0	0
GSE116918_GSM3263702	0.160864	0	0.164654	0.205561	0	0	0	0	0.0661469	0	0	0.0753773	0	0.0940289	0.0608405	0.0969259	0	0	0.0754856	0	0	0.000115392
GSE116918_GSM3263703	0.0615858	0	0.116595	0.116306	0	0.298453	0	0.0294009	0.0609586	0	0.00496826	0	0.0123311	0.0233993	0.0601481	0.0486807	0	0	0.167173	0	0	0
GSE116918_GSM3263704	0.137127	0	0.0363057	0.192804	0	0.167661	0	0.0934099	0.0521176	0	0.00452142	0	0.0242243	0.0919103	0.00223887	0.0781211	0	0	0.119559	0	0	0
GSE116918_GSM3263705	0.00824744	0	0.191752	0.193398	0	0	0	0.141576	0.00403886	0	0	0.0408858	0	0.075722	0.0267973	0.0329978	0	0	0.272683	0	0	0.0119026
GSE116918_GSM3263706	0.0413314	0	0.138335	0.0522332	0	0.174292	0	0.101366	0.0172591	0	0	0.0864634	0.00409609	0.11689	0.0406561	0.0690122	0.02174	0	0.136326	0	0	0
GSE116918_GSM3263707	0	0	0.100675	0.055659	0	0.193404	0	0.0148504	0	0	0	0.114187	0.051107	0.0269954	0.145556	0.0679523	0.0381528	0	0.191461	0	0	0
GSE116918_GSM3263708	0.0170916	0	0.0744689	0.0217234	0	0.110322	0.0886494	0.137638	0	0	0.160496	0	0.0669215	0.156924	0	0	0.026454	0	0.11019	0	0.0291207	0
GSE116918_GSM3263709	0.0252014	0	0.16488	0.194335	0	0.151338	0	0	0.0730952	0	0.00142282	0.0272749	0.0188977	0.042876	0.0615875	0	0	0.00822267	0.229734	0	0	0.00113419
GSE116918_GSM3263710	0.0637795	0	0.270927	0.103586	0	0.0476592	0.0826269	0.0649393	0.0169733	0.0308158	0	0	0	0.0231586	0.0127602	0.013877	0.101512	0	0.155465	0	0.0119194	0
GSE116918_GSM3263711	0	0.0848866	0	0	0	0.273737	0	0.116128	0	0	0	0.0974523	0.0159006	0.0119828	0.0521411	0.0866882	0.0722648	0	0.188819	0	0	0
GSE116918_GSM3263712	0	0	0.248123	0.0485839	0	0.122859	0.012586	0.0348788	0	0	0	0.0737188	0.0215058	0.0704537	0.0491954	0.00824818	0	0	0.281485	0	0.0283627	0
GSE116918_GSM3263713	0.157138	0	0.125581	0.24145	0	0	0	0	0.0851071	0	0.0562382	0	0	0.122601	0.0418274	0.144569	0.0234156	0	0	0	0	0.00207289
GSE116918_GSM3263714	0.102963	0	0	0.131446	0	0.23437	0.00222445	0.127586	0	0	0	0.0450217	0.0347821	0.104358	0.0678581	0.134419	0	0.00443621	0	0	0.0105354	0
GSE116918_GSM3263715	0	0.0957505	0	0.198665	0	0.0923046	0	0	0.0618797	0	0.0156	0	0	0.160343	0.0791971	0.106331	0.0316841	0	0.151301	0	0.00694395	0
GSE116918_GSM3263716	0.01223	0	0.0767081	0	0	0.30618	0	0	0	0.0491929	0	0.0762346	0.0118581	0.0264091	0.0655271	0.0935113	0.133897	0	0.148252	0	0	0
GSE116918_GSM3263717	0.0389294	0.0723487	0	0.0887156	0	0.258995	0	0.0739842	0	0	0	0.0527907	0.0421117	0	0.0730274	0.0497397	0.0125603	0	0.236798	0	0	0
GSE116918_GSM3263718	0	0.126293	0.129819	0.0707736	0	0.365593	0	0.0342834	0	0	0	0.0320548	0.00745418	0	0.061554	0.0478733	0	0.0268214	0.0974803	0	0	0
GSE116918_GSM3263719	0.085712	0	0.0978358	0.0639246	0	0.210926	0	0	0.0340143	0	0.00125335	0.0249904	0.00834758	0.0893848	0.0341346	0.112521	0.0118027	0	0.225153	0	0	0
GSE116918_GSM3263720	0.0134619	0	0.0747708	0.13441	0	0.206549	0	0	0.0447551	0	0	0.0302436	0.0368499	0.069228	0.0984559	0.0397308	0.103829	0	0.147716	0	0	0
GSE116918_GSM3263721	0.0122859	0	0.191271	0.0872484	0	0.233892	0	0.0184672	0	0	0	0.0156276	0.0185825	0	0.0391231	0.0583637	0.0596966	0.0126815	0.252761	0	0	0
GSE116918_GSM3263722	0.0272172	0.000232991	0.168757	0.0269336	0	0.432437	0	0.0414876	0.0197479	0	0	0.0250011	0.0329356	0	0.00832039	0.057229	0.0366457	0	0.123056	0	0	0
GSE116918_GSM3263723	0.0298118	0	0.0284303	0.0762929	0	0.309026	0.00793569	0.099731	0.0496566	0	0	0.0143332	0.0134046	0.0429363	0.0697954	0.0464328	0.0429215	0	0.149976	0	0	0.0193153
GSE116918_GSM3263724	0.0290576	0	0.454261	0.000251876	0	0	0	0.0540228	0.0110683	0	0	0.0822474	0.00600047	0.205419	0.0210942	0.0384144	0	0	0	0.0949461	0.00321617	0
GSE116918_GSM3263725	0.0743043	0	0.410288	0.0852489	0	0.0797821	0	0.0687571	0.0138923	0	0	0.00578153	0.017206	0.0144142	0	0.0711526	0	0	0.154115	0	0	0.00505804
GSE116918_GSM3263726	0.0881289	0	0.249916	0.0749062	0	0.22436	0.0129093	0.0567867	0	0	0.00287842	0.00944434	0.0197326	0.0369254	0.026276	0.0469448	0.0098567	0	0.140934	0	0	0
GSE116918_GSM3263727	0	0.0753567	0	0	0	0.440058	0.0019045	0.110667	0	0	0	0	0.0273703	0	0.0494528	0.0901873	0.000412624	0	0.204591	0	0	0
GSE116918_GSM3263728	0	0.065937	0.264514	0.157853	0	0.0947682	0.0339054	0.0186385	0	0	0.00660843	0	0.0245619	0	0	0.0943359	0.0093274	0.0481334	0.181417	0	0	0
GSE116918_GSM3263729	0.152178	0	0.0950211	0.169595	0	0.0127954	0	0.0353661	0.0155106	0	0	0.0743541	0.00789005	0.122322	0.0265083	0.0905979	0	0.0458097	0.152051	0	0	0
GSE116918_GSM3263730	0.0680242	0	0.296558	0.298209	0	0	0.0194493	0.023944	0	0	0	0	0.0429616	0.141642	0	0.0805466	0	0.0188815	0	0	0.00978374	0
GSE116918_GSM3263731	0.00966542	0.0604529	0.0285681	0.137658	0	0.307028	0.0421923	0.0480005	0.0140854	0	0	0	0.0280369	0.0696792	0.149493	0	0.00948312	0	0.094713	0	0.000943542	0
GSE116918_GSM3263732	0	0.0612828	0.142668	0.0836784	0	0.243297	0.0143301	0.00883719	0.0232665	0	0	0.0548604	0.0141783	0	0.162994	0.0711366	0.0164987	0.00102605	0.101946	0	0	0
GSE116918_GSM3263733	0.0525521	0	0.227182	0.180852	0	0.0834702	0	0.0671034	0	0	0	0.0532555	0	0.0697531	0.0645412	0.0398159	0.00950239	0	0.151972	0	0	0
GSE116918_GSM3263734	0	0.0566803	0.0782273	0.224207	0	0.176109	0.0463017	0.0152285	0.116471	0	0.034087	0	0.046034	0.099527	0.0356909	0.0569297	0	0	0	0.00607751	0.00842999	0
GSE116918_GSM3263735	0.0678342	0	0	0.11036	0	0.229376	0.0168917	0.0694443	0	0.00484726	0	0	0	0.181393	0.0603933	0.0563089	0.0237275	0.0145773	0.150765	0	0.0140817	0
GSE116918_GSM3263736	0.0690507	0.0517807	0	0.186811	0	0	0	0.203288	0.0176105	0	0	0.0650522	0.0257248	0.191374	0	0.0311602	0	0	0.158148	0	0	0
GSE116918_GSM3263737	0.163979	0	0.0580833	0	0	0.104045	0	0.104324	0.0414287	0	0	0.0961671	0.00140186	0.119496	0	0.0476263	0	0.00732844	0.25612	0	0	0
GSE116918_GSM3263738	0.032847	0	0.0253169	0.263479	0	0	0	0.13847	0.0501274	0	0	0.0254745	0.0813876	0.162312	0.0151042	0	0.00600968	0.00432321	0.185998	0	0.00914957	0
GSE116918_GSM3263739	0.0234382	0.0727815	0.0940284	0.140222	0	0.200959	0.0515747	0.0118231	0	0	0	0.0718431	0	0.0148977	0.0521607	0.0624892	0.0565958	0	0.147186	0	0	0
GSE116918_GSM3263740	0.0602676	0	0.304868	0.0702792	0	0.0896442	0.0245166	0.156588	0	0	0.0162603	0	0.0745999	0	0.0052485	0.114647	0	0.0260733	0.0570078	0	0	0
GSE116918_GSM3263741	0.0474248	0	0.145738	0.159428	0	0.00374225	0	0.0538224	0	0	0	0.0183103	0	0.2222	0.0811293	0	0.039704	0	0.228501	0	0	0
GSE116918_GSM3263742	0.0859138	0	0.0977653	0.114214	0	0.116648	0.00141625	0.0317681	0	0	0	0.0246434	0.011665	0.110206	0.0501025	0	0.0424736	0	0.313184	0	0	0
GSE116918_GSM3263743	0.0830611	0	0.411405	0	0	0.0658624	0	0.0250578	0.0625892	0	0	0.130038	0.00719421	0.0901604	0.0490786	0.0649773	0	0	0	0	0.0105766	0
GSE116918_GSM3263744	0	0	0.206783	0.143345	0	0.0337754	0	0.0875255	0.0156049	0	0	0.125242	0.0422934	0.191843	0	0	0.0349683	0	0.095753	0	0.0228663	0
GSE116918_GSM3263745	0.0515552	0	0.377042	0.085278	0	0.13638	0	0.0280001	0.00530305	0	0.00953241	0	0.0186985	0.0345199	0.00628468	0.0758576	0	0.040409	0.13114	0	0	0
GSE116918_GSM3263746	0	0	0.337889	0.0576897	0	0.147329	0	0.0319636	0.0557144	0	0	0.103191	0.013007	0.0165872	0.0969843	0.0975697	0	0	0.00481879	0.0372558	0	0
GSE116918_GSM3263747	0	0.0781761	0	0.119745	0	0.302485	0.00327769	0.0507001	0.00417269	0	9.92188e-05	0	0.023221	0.0346256	0.094632	0.0806883	0.027879	0.0180771	0.162221	0	0	0
GSE116918_GSM3263748	0.0501824	0	0.125197	0.223388	0	0.123993	0	0.0586659	0	0	0	0.0473946	0.0213448	0.122684	0	0.018552	0.00676925	0.00418475	0.197644	0	0	0
GSE116918_GSM3263749	0	0	0.0762454	0.189381	0	0.188649	0	0.0369572	0.0415715	0	0	0.061435	0.0582246	0.122072	0.0591745	0	0.0326259	0	0.130839	0	0.0028239	0
GSE116918_GSM3263750	0.0378197	0	0.0877526	0.0938982	0	0.168224	0	0.11997	0.0213362	0	0	0.104634	0.0632297	0.169244	0	0	0	0	0.130245	0	0.00364662	0
GSE116918_GSM3263751	0.0253743	0	0.181191	0.122033	0	0.062677	0	0.0192392	0.0949449	0	0	0.191877	0.0305843	0.100243	0	0.0449162	0	0	0.126921	0	0	0
GSE116918_GSM3263752	0.0922753	0	0.107363	0.251845	0	0.157538	0.0108211	0.00124023	0.00249532	0	0	0.0557684	0	0.0637191	0	0.131718	0	0.0355466	0.0785824	0	0	0.0110879
GSE116918_GSM3263753	0	0	0.102955	0.166561	0	0.0804901	0.022655	0.0541376	0	0.026892	0	0.00543525	0.0123032	0.150137	0.0346136	0.0163502	0.0375438	0.00246564	0.28746	0	0	0
GSE116918_GSM3263754	0	0	0.38318	0	0	0.220106	0.0303915	0.0190003	0	0	0	0.0893614	0.036731	0.0343737	0.0376742	0.0953771	0.0207227	0	0	0	0.033082	0
GSE116918_GSM3263755	0.0427799	0.00508878	0.270349	0.315986	0	0.0687509	0	0	0.0410167	0	0	0.0466488	0	0.0159392	0	0.0810342	0	0	0.048513	0	0	0.0638938
GSE116918_GSM3263756	0	0	0.243114	0.0828332	0	0.169404	0.0380131	0.0752009	0.0320873	0	0.0341533	0	0.0103581	0.0449342	0.075762	0.0676048	0.0922591	0	0	0	0.034276	0
GSE116918_GSM3263757	0.0428487	0	0.0699349	0.0661695	0	0.312363	0	0.0375182	0.0196054	0	0	0.0735646	0.0251862	0.0366112	0.133847	0.0526499	0.00206319	0.00750344	0.120135	0	0	0
GSE116918_GSM3263758	0.173736	0	0.0922465	0.150572	0	0.054768	0	0.0105134	0.0956393	0	0.0556231	0	0.0798652	0.187525	0.00443425	0.0252926	0	0	0	0.0232329	0.0465522	0
GSE116918_GSM3263759	0.0460136	0	0.165923	0.103107	0	0.0842752	0.000375017	0.121803	0	0	0.0641541	0	0.0225494	0.0568039	0.0547544	0.0959947	0.0795232	0	0.0998403	0	0.00488291	0
GSE116918_GSM3263760	0.0769975	0.0950185	0.0480604	0.0588772	0	0.354715	0.026045	0.00305527	0.00273132	0.00953689	0	0	0	0.0371697	0.0943306	0.0338189	0	0.000147837	0.159496	0	0	0
GSE116918_GSM3263761	0.0115248	0	0.112404	0.178183	0	0.156192	0	0	0.0458957	0	0.0255022	0.0175375	0.031258	0.150291	0.11577	0.0201803	0.0170228	0	0.116358	0	0.00188061	0
GSE116918_GSM3263762	0	0.0554761	0.0605295	0.0699903	0	0.250957	0	0.0222307	0	0	0	0.121346	0.0524289	0.0636954	0.0665657	0.0661678	0.0334	0.0216605	0.094035	0	0	0.0215161
GSE116918_GSM3263763	0.0427041	0	0.0768921	0.149128	0	0.205676	0.00991611	0.00639264	0.0311791	0	0.00662482	0.0194357	0.00756494	0.102123	0.0342554	0.0524515	0	0	0.255657	0	0	0
GSE116918_GSM3263764	0.100286	0	0.0628842	0.0912258	0	0.0781715	0.000691159	0	0.121701	0	0.0195532	0.00805623	0.0198998	0.185687	0.0157389	0.0337427	0.0688682	0	0.193494	0	0	0
GSE116918_GSM3263765	0.0672826	0	0.0621013	0.246442	0	0	0	0.130947	0.0331782	0	0.0248327	0	0.0425651	0.113854	0	0.0549299	0.0317644	0.0194463	0.159849	0	0.0128085	0
GSE116918_GSM3263766	0.0332568	0	0.197732	0.146748	0	0.00855306	0	0.0944162	0.0165862	0	0	0.0830782	0.05041	0.115856	0	0	0.00828074	0.023502	0.221581	0	0	0
GSE116918_GSM3263767	0.0389323	0	0.154461	0.107673	0	0.0773948	0	0.0689681	0	0.0453751	0	0.0124701	0	0.0430677	0.12823	0.0105478	0.0489727	0	0.263907	0	0	0
GSE116918_GSM3263768	0.0529668	0	0	0.159597	0	0.222295	0.0368019	0.0663075	0.030951	0.00726326	0	0	0.053187	0.0413917	0.0635599	0.0460592	0.0313884	0	0.188231	0	0	0
GSE116918_GSM3263769	0	0	0.105959	0	0	0	0.120927	0.186433	0	0.15697	0	0	0.00255668	0	0.0581867	0.0835897	0.0544257	0	0.230952	0	0	0
GSE116918_GSM3263770	0.0952233	0	0.0806304	0	0	0.357174	0	0	0	0	0	0.0946725	0.0301872	0.0565726	0.0190472	0.0315612	0.0265011	0	0.208431	0	0	0
GSE116918_GSM3263771	0.00431604	0	0.170104	0.106608	0	0.168954	0.0395347	0.0444355	0	0	0.0851088	0	0.0409071	0.0674381	0.0228487	0.0185198	0.0157207	0	0.215505	0	0	0
GSE116918_GSM3263772	0.0341948	0	0	0.203748	0	0.151163	0	0.0393921	0.00156583	0	0	0.0969462	0	0.148715	0.0861491	0	0.00978908	0.0216998	0.197224	0	0.00941388	0
GSE116918_GSM3263773	0.0427962	0	0.34957	0.00793011	0	0.0659063	0	0.0545803	0.0864081	0	0	0.0294464	0.0104552	0.080539	0.0649762	0.1749	0	0	0	0.0229226	0.00957047	0
GSE116918_GSM3263774	0.0447329	0	0	0.184357	0	0.119156	0.0132825	0	0.0407466	0	0.0867856	0	0.055361	0.169724	0.0841912	0	0.00123953	0.0186572	0.154688	0	0.0270775	0
GSE116918_GSM3263775	0	0.120587	0	0.201673	0	0.230885	0	0	0.00314023	0	0	0.0407681	0.017282	0.162654	0.03581	0.123924	0.0355148	0	0	0	0.0277617	0
GSE116918_GSM3263776	0	0	0.0328682	0	0	0.409295	0	0.00636939	0.0259901	0.0212968	0	0.026758	0	0.0389095	0.123687	0.164625	0.121246	0	0	0	0.0289547	0
GSE116918_GSM3263777	0.0739421	0	0.283865	0.0738325	0	0.179929	0	0.126831	0	0	0.0322583	0	0.010323	0.0411782	0.0230977	0.107701	0.0115288	0	0	0.016843	0.0186713	0
GSE116918_GSM3263778	0.0451839	0	0.0502348	0.107388	0	0.208579	0	0.114176	0	0	0	0.0903145	0.0371324	0.0514746	0.0344457	0.0255956	0.0531092	0.00316603	0.179015	0	0.000184344	0
GSE116918_GSM3263779	0.0436387	0	0	0.158385	0	0.00843645	0.071392	0.0633913	0.0748889	0	0	0.1691	0.0893093	0.210506	0.0964569	0	0	0	0	0	0.0144951	0
GSE116918_GSM3263780	0.12595	0	0.0663834	0.275869	0	0	0.00905393	0.0665111	0.0816424	0	0	0.0306169	0.00873506	0.171475	0.0188208	0.0630519	0.00655688	1.51202e-05	0.0753183	0	0	0
GSE116918_GSM3263781	0	0.151669	0.0822469	0.012767	0	0.298748	0	0	0.0136697	0.0966473	0	0	0	0	0.0552194	0.0976563	0.0143842	0	0.176992	0	0	0
GSE116918_GSM3263782	0.0360129	0	0	0.163898	0	0.166586	0.02475	0	0.0124709	0	0	0.0293015	0.0942561	0.0802837	0.0611366	0.0268025	0.0358025	0	0.2687	0	0	0
GSE116918_GSM3263783	0.0770068	0	0.187756	0.0659511	0	0.177428	0.0522584	0.0500509	0	0	0.0012944	0	0.00383824	0.0535996	0.0295895	0	0.0120119	0.00461306	0.284602	0	0	0
GSE116918_GSM3263784	0	0.0648207	0	0.137702	0	0.297501	0	0.110082	0.00870791	0	0	0.0335438	0.0558635	0.0464505	0.111257	0.0017949	0.0131205	0.0118053	0.0946384	0	0.0127133	0
GSE116918_GSM3263785	0	0.11494	0	0.179173	0	0.18125	0	0	0.0282209	0	0	0.0789107	0	0.181034	0.0615404	0.0584822	0.0228041	0	0.0855539	0	0.00373069	0.00436034
GSE116918_GSM3263786	0.108924	0	0.235282	0.102833	0	0	0	0.174317	0.0218555	0	0.0540803	0	0	0.056252	0	0.0206319	0	0.0103072	0.203747	0	0	0.0117692
GSE116918_GSM3263787	0	0.00941132	0.0561994	0.0824958	0	0.292492	0	0.051607	0	0.00989994	0	0.0985683	0.0202808	0	0.111389	0.0747718	0.0987443	0	0.0941413	0	0	0
GSE116918_GSM3263788	0.00284518	0	0.263218	0.122883	0.0204682	0.0140526	0	0.0233556	0	0	0	0.219048	0.00819484	0.223649	0.0108593	0	0.0495593	0.00651043	0.000902576	0	0.0195442	0.0149093
GSE116918_GSM3263789	0	0.121074	0.204131	0.278559	0	0.104575	0.0214008	0	0.0232182	0	0	0.000573133	0.0537334	0.0167111	0.0277459	0.0695344	0.028608	0	0.0374612	0.0126743	0	0
GSE116918_GSM3263790	0.0980889	0	0	0	0	0.117478	0	0.0996007	0	0.0485795	0.0198703	0	0.0266948	0.270821	0	0.0167341	0.0187294	0.0440749	0.226723	0	0.0126057	0
GSE116918_GSM3263791	0.0256722	0.0390867	0.162345	0.0636503	0	0.27999	0.00618713	0.0467437	0	0	0.0104539	0	0.0115734	0.0271898	0.0311959	0.0465288	0.0248344	0	0.224549	0	0	0
GSE116918_GSM3263792	0	0.0158111	0.0563112	0.18402	0	0.23409	0.00778692	0	0	0	0	0.0121836	0.00248872	0.0534801	0.0556862	0.0852177	0.114968	0.0209368	0.15702	0	0	0
GSE116918_GSM3263793	0	0	0.0757529	0.0911092	0	0.173213	8.32362e-05	0	0	0.0203257	0	0.0398613	0.0546545	0.0503505	0.072142	0.131024	0.0952304	0.0111501	0.185104	0	0	0
GSE116918_GSM3263794	0.0445574	0	0	0.180409	0	0.172871	0	0.10321	0.0285747	0.00488359	0	0.0835322	0.0455496	0.105923	0.0901264	0	0.0109484	0	0.114913	0	0.0145024	0
GSE116918_GSM3263795	0	0.0121188	0	0.177496	0	0.175214	0	0.00286016	0.0386858	0	0	0.10404	0.0298658	0.158192	0.0810774	0	0.0518398	0	0.156957	0	0.011653	0
GSE116918_GSM3263796	0.0923572	0	0.180983	0.158636	0	0	0	0.099719	0	0	0.0280082	0	0.0651407	0.23243	0.0239922	0	0	0.0157935	0.102941	0	0	0
GSE116918_GSM3263797	0.0142394	0	0.124051	0.0715069	0	0.166033	0.0303514	0.121096	0.0678654	0	0.0495455	0	0	0.0585192	0	0.0498144	0.0106276	0.0161582	0.220193	0	0	0
GSE116918_GSM3263798	0	0.0429266	0	0.0790968	0	0.112908	0	0.0301095	0.0408921	0	0	0.189361	0.056241	0.00165314	0.0247033	0.167028	0.0748726	0	0.180208	0	0	0
GSE116918_GSM3263799	0	0.0405082	0.125465	0.0528961	0	0.173838	0	0.130211	0	0.0307425	0	0.0539782	0.0177437	0.0944427	0	0	0.0727623	0.0147932	0.19262	0	0	0
GSE116918_GSM3263800	0.216558	0	0.0851948	0.177286	0	0	0.0226303	0.012909	0.0251526	0	0.0546795	0	0.025071	0.119188	0.00197389	0.15761	0	0	0.101747	0	0	0
GSE116918_GSM3263801	0.0566849	0	0.223033	0.07912	0	0.104641	0	0.124949	0	0	0	0	0	0.101442	0.077129	0	0.0353854	0	0.197615	0	0	0
GSE116918_GSM3263802	0.224205	0	0.101424	0.247527	0	0	0	0.0652595	0.0294828	0	0	0.0718787	0	0.133031	0	0.127191	0	0	0	0	0	0
GSE116918_GSM3263803	0	0.00903344	0.00315287	0.160633	0	0.332671	0.00717036	0.0755594	0	0.0102933	0	0.00427792	0.0151761	0.0116498	0.215485	0.0533204	0.0749488	0.0133803	0	0.0102873	0.00296087	0
GSE116918_GSM3263804	0.016798	0	0.152322	0.125519	0	0.21228	0	0.023586	0	0	0.0717568	0	0.021873	0.11944	0.0245499	0	0.0132347	0.0026463	0.215994	0	0	0
GSE116918_GSM3263805	0.00620275	0	0.101794	0.0711225	0	0.225414	0.0017057	0.100692	0.0372162	0	0.021272	0.028687	0.0541067	0.140487	0.0244959	0	0.00452145	0	0.172438	0	0.00984527	0
GSE116918_GSM3263806	0.0895818	0	0	0.0607593	0	0.34452	0.0683893	0.0266789	0.023049	0	0	0.0381192	0.0203528	0.0165986	0.0774543	0.0266382	0.0396169	0.0163291	0.151913	0	0	0
GSE116918_GSM3263807	0.0548936	0	0.173682	0.0986214	0	0.233121	0.0957924	0.00343149	0	0	0.0419832	0	0.00875639	0.111542	0.0597939	0.0252774	0.0915912	0	0.00151359	0	0	0
GSE116918_GSM3263808	0.00401076	0	0.147262	0.0913774	0	0.221515	0	0.0829418	0	0	0	0.0519684	0.00153123	0.0232828	0.175927	0.022336	0.0286291	0.0145604	0.134657	0	0	0
GSE116918_GSM3263809	0.0528716	0	0.0909202	0.139328	0	0.235292	0	0.0628283	0	0	0	0.0015387	0.0162845	0	0.0183378	0.0303383	0.0388429	0.0400918	0.250579	0.0227469	0	0
GSE116918_GSM3263810	0	0.0558348	0	0.00621882	0	0.284335	0.0208236	0.0489068	0.00793668	0.0567672	0.00974747	0	0	0.187299	0.101548	0	0.0400652	0	0.180221	0	0	0.00029653
GSE116918_GSM3263811	0.0200378	0	0.230315	0.121778	0	0.0990448	0	0.0124776	0.0119997	0	0	0.0208567	0.033712	0.0650658	0.0989573	0	0.00137366	0	0.284381	0	0	0
GSE116918_GSM3263812	0	0.0245897	0	0.0335986	0	0.406813	0	0	0.018857	0	0	0.0792877	0.00927251	0.065879	0.0968062	0.0312545	0.0425784	0	0.191063	0	0	0
GSE116918_GSM3263813	0.00561862	0	0.324084	0.149709	0	0.0913867	0.0182087	0.0761293	0	0	0	0.00448552	0.0164349	0.0603943	0.0263486	0.0883371	0	0.00149738	0.0660396	0.0678562	0	0.00347039
GSE116918_GSM3263814	0.0150636	0	0.149328	0.147192	0	0.127957	0	0.0550936	0.0106041	0	0.0387217	4.50922e-05	0.0174483	0.105284	0	0.0182208	0	0	0.315042	0	0	0
GSE116918_GSM3263815	0.00715385	0	0.137472	0.0456961	0	0.288389	0	0.13185	0	0	0	0.019698	0.00549289	0.0373307	0.108342	0	0.0110618	0	0.207513	0	0	0
GSE116918_GSM3263816	0	0	0.132681	0.148676	0	0.260646	0.0198641	0	0.0128497	0	0	0.0500905	0.0572334	0.0723415	0.116434	0.0492341	0.0178797	0	0.0455848	0	0.016486	0
GSE116918_GSM3263817	0.010811	0	0.146968	0.163299	0	0	0	0.141157	0	0.00784993	0	0.123553	0.0131864	0.131876	0.0692822	0.143865	0.0153503	0	0	0	0.0328027	0
GSE116918_GSM3263818	0.0415834	0	0.0927602	0.035759	0	0.327108	0.0181853	0.0332025	0.00339653	0	0	0.0518157	0.0200315	0	0.0557318	0.0178266	0.0536656	0	0.241848	0	0	0.00708559
GSE116918_GSM3263819	0.106391	0	0	0.269502	0	0	0.0785959	0.000873143	0.0701629	0	0	0.0454825	0.0078892	0.127761	0	0.204245	0	0	0.0890978	0	0	0
GSE116918_GSM3263820	0	0.039192	0	0.0752973	0	0.319001	0.0360261	0.00835015	0.035024	0	0	0.00365456	0.0290653	0.018726	0.0662969	0.070964	0.0703352	0	0.228068	0	0	0
GSE116918_GSM3263821	0.0554467	0	0.298967	0.0800891	0	0	0.0514414	0	0.104171	0	0.0041402	0	0.00415871	0.0622363	0.0229526	0.0667186	0.0290489	0	0.22063	0	0	0
GSE116918_GSM3263822	0.0726569	0	0.0781996	0.0886837	0	0.249856	0	0	0.00466762	0	0	0.0856995	0.0229144	0	0.0929141	0.14059	0.0625343	0.00295877	0.0983256	0	0	0
GSE116918_GSM3263823	0.0643656	0	0	0.0846153	0	0.305627	0.0134131	0.0831542	0	0.00869365	0	0.0552211	0	0.0445393	0.0925809	0.0846517	0.0535193	0	0.0980529	0	0	0.0115657
GSE116918_GSM3263824	0	0.0626193	0	0.065053	0	0.313565	0	0.113274	0.00949985	0	0	0.0441468	0.03564	0.0455407	0.164246	0	0.0388816	0	0.0967868	0	0.0107467	0
GSE116918_GSM3263825	0	0	0.143312	0.157858	0	0	0.00714921	0.210305	0	0.0763165	0	0.0100975	0	0.108814	0.0584961	0.0079535	0.069164	0	0.150535	0	0	0
GSE116918_GSM3263826	0	0.0739762	0	0.0374014	0	0.302399	0	0.0578002	0.017213	0.0358769	0	0	0.0283568	0.035059	0.0841785	0.0318936	0.0505149	0	0.245331	0	0	0
GSE116918_GSM3263827	0	0	0.138395	0.0302596	0	0.233383	0.0407269	0.09197	0	0	0	0.00802848	0.0100151	0	0.0832779	0.0317312	0.0357767	0	0.296436	0	0	0
GSE116918_GSM3263828	0.081179	0.049536	0.162253	0.158525	0	0.035711	0	0.00298731	0.189721	0	0	0.041364	0.00527704	0.101163	0	0.162542	0	0	0.00808331	0	0.00165761	0
GSE116918_GSM3263829	0	0	0.360148	0.181231	0	0	0.0512926	0.0669576	0	0	0	0	0.0179353	0.127454	0.0144742	0.0614432	0.0385281	0.0115325	0.0575665	0	0.011437	0
GSE116918_GSM3263830	0.0912698	0	0.0335119	0.209483	0	0	0	0.0443024	0.0554824	0	0.00172986	0.00857082	0.0413947	0.285528	0	0.0981331	0.0174367	0.025231	0.0598227	0	0.0281032	0
GSE116918_GSM3263831	0.0405999	0	0.201427	0.149946	0	0.120948	0.0416865	0.00187702	0.0226369	0	0	0.0041449	0.0144796	0.0575053	0.0123493	0.0638877	0.110893	0	0.157618	0	0	0
GSE116918_GSM3263832	0.0365825	0.0150752	0.167272	0.10354	0	0.241623	0	0.0691135	0	0	0	0.0686093	0.0242553	0	0.0617719	0.0553232	0.0706548	0.00301218	0.0831679	0	0	0
GSE116918_GSM3263833	0.0412919	0	0.316947	0.16749	0	0.00941573	0	0.0507341	0.0882697	0	0	0.0659799	0.0238413	0.0350401	0.0496913	0.0363116	0	0	0.114987	0	0	0
GSE116918_GSM3263834	0.00450822	0	0.139353	0.121729	0	0.0799429	0	0	0.0316542	0	0	0.0555856	0.0194557	0.152391	0	0.00365535	0.00454115	0	0.387184	0	0	0
GSE116918_GSM3263835	0.0542469	0	0.345965	0.0170738	0	0.236113	0.0120995	0	0	0.00657158	0	0.0183484	0	0	0	0.0854919	0.0635901	0.0141368	0.100419	0	0.0459436	0
GSE116918_GSM3263836	0.0527604	0	0.231505	0.253705	0	0.172341	0.0170589	0.00718613	0.0249793	0	0	0.0283292	0.0209638	0.0470873	0.0703658	0.0711554	0	0	0	0	0.0025622	0
GSE116918_GSM3263837	0.0576312	0	0	0.109442	0	0.345338	0	0.0566595	0.0255879	0	0	0.00366003	0.0514924	0.0251708	0.18389	0.0399529	0.0640332	0	0.022104	0	0.0150379	0
GSE116918_GSM3263838	0.0727024	0	0	0.0702768	0	0.310576	0.04284	0.0313506	0	0	0.0432301	0	0.00636765	0	0.0938295	0.10764	0.0540388	0.0100607	0.157088	0	0	0
GSE116918_GSM3263839	0.203645	0	0.0994009	0.244431	0	0.114423	0.0435276	0.0154911	0.00597532	0	0.0357582	0	0.0445591	0	0.0185205	0.0525725	0.0604401	0	0.0612555	0	0	0
GSE116918_GSM3263840	0.0909023	0	0	0.239696	0	0.0684985	0	0.00757681	0.0378619	0	0	0.0876469	0	0.138785	0.112002	0.0616116	0.011086	0	0.134157	0	0.0101751	0
GSE116918_GSM3263841	0.0614464	0	0	0.128239	0	0.207964	0	0.0237755	0.0071621	0	0.0488465	0	0.0284599	0.101651	0.114551	0.0319049	0.0215402	0	0.224459	0	0	0
GSE116918_GSM3263842	0	0	0	0.0755366	0	0.250879	0.00798534	0.0503543	0	0.0304486	0	0.0215622	0	0	0.159998	0.129643	0.00399124	0	0.253126	0	0.0164758	0
GSE116918_GSM3263843	0.0916755	0	0.206451	0.101586	0	0.15128	0	0.0179643	0	0.005186	0	0.0312301	0.0127249	0.0606166	0.112161	0.0142574	0.0418449	0.00153106	0.151491	0	0	0
GSE116918_GSM3263844	0.0997785	0	0.0314689	0.161253	0	0.272612	0	0.00287046	0.0446665	0	0	0	0	0.0659301	0.174163	0.0603454	0.0473493	0	0	0.0335741	0.00598874	0
GSE116918_GSM3263845	0.000395272	0	0.396042	0.08871	0	0.140928	0.0211744	0.0628666	0	0	0.0385801	0	0.00550901	0	0.0410036	0.0387371	0	0	0.166054	0	0	0
GSE116918_GSM3263846	0.0134224	0	0.110531	0.180219	0	0.129182	0	0.205072	0	0	0	0	0.0925011	0.119601	0	0.0765491	0	0.00742759	0.0358159	0	0.0296782	0
GSE116918_GSM3263847	0	0.125121	0.0214221	0.155477	0	0.233195	0	0.0130118	0.043952	0	0	0.100225	0.0285453	0.0489272	0.145872	0	0.0138723	0	0.0540251	0	0.0163541	0
GSE116918_GSM3263848	0.0153724	0	0	0.0917649	0	0.208934	0	0.10295	0	0	0	0.106694	0.0602888	0.0723679	0.102789	0.029351	0.0498709	0	0.159617	0	0	0
GSE116918_GSM3263849	0.0568917	0	0.317413	0.137959	0	0.0722447	0	0	0.0549777	0.0579423	0	0.0130333	0	0.04079	0	0.105387	0.0227343	0.0100737	0.10964	0.00091307	0	0
GSE116918_GSM3263850	0.0367308	0	0.187225	0.139431	0	0.177367	0.0228809	0.0962713	0.00448391	0	0.0614851	0	0.036132	0	0.0359171	0.0786232	0.0165392	0.0197726	0.0629179	0.024223	0	0
GSE116918_GSM3263851	0	0.0371298	0	0.119782	0	0.28787	0	0.0467051	0.0278453	0	0	0.0200479	0.0348318	0.0704625	0.13707	0.0727497	0.0757183	0	0.0697873	0	0	0
GSE116918_GSM3263852	0.00257409	0	0.336837	0.0744919	0	0.183026	0	0.0382345	0.0335864	0	0	0.114804	0.0397472	0.137692	0	0.0354116	0	0	0	0	0.00359501	0
GSE116918_GSM3263853	0.0126908	0	0.218681	0.0908233	0	0.0213079	0.0113268	0.133213	0.00903142	0	0	0.0597583	0.0227255	0.062984	0.0216908	0.0622068	0	0.00797376	0.265586	0	0	0
GSE116918_GSM3263854	0.0430194	0	0	0.0891684	0	0.278013	0	0.0272596	0.0273445	0	0.0144005	0	0.0262902	0.0444804	0.140664	0.0365565	0.0680863	0	0.204717	0	0	0
GSE116918_GSM3263855	0.0152729	0	0.164364	0	0	0.250183	0	0.0201467	0.0251199	0	0.0265448	0.0542911	0.0657223	0.0599777	0	0.0219064	0.000401341	0.00959675	0.286473	0	0	0
GSE116918_GSM3263856	0	0	0.123034	0.141214	0	0.262166	0	0.0172417	0	0	0	0.0757329	0.0417323	0	0.124165	0.0801013	0.0522397	0	0.0823726	0	0	0
GSE116918_GSM3263857	0.0938977	0	0.0311507	0.0875518	0	0.168865	0.0561093	0	0.0881998	0	0.0390928	0	0.0169143	0.136442	0	0.159685	0.0722913	0	0.0498004	0	0	0
GSE116918_GSM3263858	0.0309427	0	0	0.0835541	0	0.270738	0	0.05163	0.00565022	0	0	0.0243771	0.0403403	0.15939	0.0802936	0	0.00444303	0	0.248641	0	0	0
GSE116918_GSM3263859	0.158604	0	0.117578	0.178553	0	0.153431	0	0	0.0205573	0	0.0261151	0	0.01834	0.0930145	0.0402453	0.0706613	0	0	0.11605	0	0.00685036	0
GSE116918_GSM3263860	0.119208	0	0.0768512	0.120452	0	0.120875	0	0.14461	0	0	0	0.0342877	0.035638	0.0916393	0.0693071	0	0	0	0.187131	0	0	0
GSE116918_GSM3263861	0.0425111	0	0.162268	0.0966731	0	0.224253	0.00916408	0.0584296	0.0215401	0	0	0.0454851	0.0157748	0.0611121	0.0713649	0.039256	0.0311019	0	0.121066	0	0	0
GSE116918_GSM3263862	0	0	0.37977	0.241366	0	0	0	0.121174	0.0183268	0	0.0636712	0	0.0312872	0.0627154	0.0678925	0	0	0	0	0	0.0137976	0
GSE116918_GSM3263863	0	0	0.0917809	0.0475074	0.0269611	0.0618274	0	0.00797844	0	0	0	0.275489	0.0212371	0.0737742	0.0124988	0.0489077	0.0469726	0.0154952	0.26957	0	0	0
GSE116918_GSM3263864	0	0.0398439	0.243203	0.1328	0	0.068505	0	0	0.0438322	0	0.0304002	0	0.0451659	0.0467125	0.0492167	0.0247074	0.0673082	0	0.208305	0	0	0
GSE116918_GSM3263865	0	0	0	0.0697508	0	0.357757	0	0.0901264	0.0228567	0	0.030345	0.0259633	0.0625955	0	0.112928	0.03411	0.0489973	0	0.14457	0	0	0
GSE116918_GSM3263866	0.00911864	0.115565	0.0492819	0.0966227	0	0.194533	0	0.0418327	0	0	0.027059	0	0.0367872	0.0432242	0	0.0791097	0.0517209	0.00667772	0.248468	0	0	0
GSE116918_GSM3263867	0	0.0434805	0.0612772	0.0557872	0	0.256132	0.000360137	0.0793436	0	0	0	0.0207071	0.0396202	0	0.1725	0.108048	0.110374	0.00296528	0	0.0494048	0	0
GSE116918_GSM3263868	0	0	0.0352079	0.0486033	0	0.315809	0.00856189	0.0421299	0	0	0	0.0531146	0.0104935	0	0.0965078	0.0436049	0.0673797	0	0.278588	0	0	0
GSE116918_GSM3263869	0	0.0951288	0	0.0528345	0	0.185757	0	0.0295215	0.0328373	0.0518163	0	0	0	0.14713	0.10318	0.154977	0.0506734	0	0.0712831	0	0.0248618	0
GSE116918_GSM3263870	0	0	0.084125	0.237021	0	0.032583	0	0.0942591	0	0	0	0.0490176	0.0321898	0.0981627	0.142038	0	0.0171649	0.0320649	0.181375	0	0	0
GSE116918_GSM3263871	0	0.10923	0	0.0845558	0	0.421421	0.0399184	0.00710878	0	0	0	0	0.0141499	0	0.0351734	0.0746514	0.0225474	0.0130399	0.178204	0	0	0
GSE116918_GSM3263872	0	0.0601506	0.0755957	0.0268498	0	0.325963	0.0234312	0.0113557	0	0.0267571	0	0.0125839	0.0305294	0.0520667	0.0738555	0.0668501	0.0144469	0.000872677	0.198692	0	0	0
GSE116918_GSM3263873	0	0.0203482	0.0737194	0.0154766	0	0.285413	0.0628266	0.0342761	0.0157486	0	0.0285266	0	0.0120818	0	0.0774954	0.0731749	0.0863132	0.0209818	0.179759	0.0138592	0	0
GSE116918_GSM3263874	0	0.00612285	0	0.107685	0	0.329724	0	0.0787533	0.0543109	0	0	0.137338	0.078306	0.0686631	0	0.0329629	0	0	0.0952287	0	0.0109051	0
GSE116918_GSM3263875	0	0	0.0709423	0	0	0.404472	0	0.1131	0.0007221	0	0	0.139112	0.0558641	0.0892524	0	0.0021038	0.0331327	0	0.0645551	0	0.0267442	0
GSE116918_GSM3263876	0.00779724	0	0.235545	0.121627	0	0.181339	0	0.113114	0	0	0	0.036565	0.00335165	0.0190596	0.0252569	0.093289	0.00285371	0	0.160201	0	0	0
GSE116918_GSM3263877	0.0248995	0	0.0466659	0.234484	0	0.150325	0.0114267	0.0783251	0	0.0117899	0	0.0423182	0.00642422	0	0.178351	0.0803656	0.0635485	0.00200252	0.0690737	0	0	0
GSE116918_GSM3263878	0	0	0.0273793	0.220735	0	0.0769329	0.0451151	0	0.0528697	0	0	0	0.0139443	0.117556	0	0.0511217	0.008012	0	0.386334	0	0	0
GSE116918_GSM3263879	0.0401478	0	0.254323	0.0875903	0	0.122345	0.0175632	0.128435	0.00430834	0	0.0796497	0	0.0104088	0.101036	0	0.0465644	0.0100998	0	0.0804505	0	0.0170778	0
GSE116918_GSM3263880	0.0152715	0	0.118871	0.139022	0	0.24623	0.0211342	0.109465	0.0378579	0	0	0	0.0450605	0.0657987	0	0	0	0.0257633	0.175525	0	0	0
GSE116918_GSM3263881	0	0	0.0535579	0.102238	0	0.381474	0.0140549	0.013733	0	0	0.00853251	0	0.0663271	0	0.119645	0.060049	0.0188922	0	0.143799	0.0176972	0	0
GSE116918_GSM3263882	0	0	0	0.147481	0	0.120541	0	0.037528	0.000617609	0	0.0150575	0	0.0686888	0.142176	0.100609	0	0.0507053	0	0.316596	0	0	0
GSE116918_GSM3263883	0	0	0.087548	0.0776798	0	0.380748	0	0.0789086	0	0	0.0195528	0.0279535	0.0682882	0	0.0914756	0.101161	0.0287605	0	0	0.00575549	0.0321684	0
GSE116918_GSM3263884	0	0.0649065	0	0.220753	0	0.12989	0	0.117682	0.026913	0	0	0.0806822	0.0505409	0.0635845	0.102828	0	0	0	0.139183	0	0.00303675	0
GSE116918_GSM3263885	0	0	0.279107	0.187129	0	0.039085	0	0.139907	0.00704915	0	0	0.0802872	0	0.0764894	0.016716	0.132148	0.0156409	0	0	0	0.0264411	0
GSE116918_GSM3263886	0	0	0.128529	0.0732484	0	0.268178	0.0145726	0.0382624	0	0	0	0.0376856	0.00809159	0.0648683	0.131998	0.0584553	0.0154318	0	0.16068	0	0	0
GSE116918_GSM3263887	0	0	0.10459	0.0632926	0	0.143014	0	0.0684804	0.0634628	0	0	0.0514785	0.0146362	0.105423	0.0344892	0.118364	0.0794076	0	0.153363	0	0	0
GSE116918_GSM3263888	0	0.0710711	0.0467832	0.0728646	0	0.225242	0	0	0	0	0	0.0624582	0.047305	0.0568359	0.0915457	0.0862322	0.0292194	0	0.210443	0	0	0
GSE116918_GSM3263889	0	0.0969476	0	0.166109	0	0.169583	0	0.0589166	0	0	0	0	0.0381911	0.126633	0.0837671	0	0.106957	0	0.152895	0	0	0
GSE116918_GSM3263890	0	0.121182	0	0.182892	0	0.179947	0	0	0.0598843	0	0	0.0325686	0.0050012	0.0705121	0.0224499	0.0759369	0.0233499	0	0.226277	0	0	0
GSE116918_GSM3263891	0	0	0	0	0	0.308013	0	0.0101959	0.0563203	0	0.0315583	0.0187101	0.0372117	0.0844465	0.0940086	0.104535	0.0792179	0	0.147632	0	0.0281501	0
GSE116918_GSM3263892	0.0480412	0	0.0274465	0.0860848	0	0.338199	0.00130451	0.0673341	0.0447207	0	0.0161125	0	0.0184121	0.00669044	0.161798	0.0855393	0.0469358	0	0.051381	0	0	0
GSE116918_GSM3263893	0.00568677	0	0.0939996	0.22513	0	0.0307932	0.0461936	0	0.0493506	0.00562964	0	0.0134783	0.0562853	0.186781	0.028655	0.0701509	0	0.0159512	0.171914	0	0	0
GSE116918_GSM3263894	0	0.0602632	0.154069	0	0	0.23396	0	0.0540605	0	0	0.00540851	0.0758002	0.0366726	0	0.0131103	0.0374754	0	0.0219616	0.277114	0	0.0301052	0
GSE116918_GSM3263895	0.115009	0	0.0106334	0.0383989	0	0.177601	0.0435307	0.0497681	0	0	0.0819558	0.000932192	0.0615486	0.113369	0.0790191	0	0	0.00839391	0.21984	0	0	0
GSE116918_GSM3263896	0.0610455	0	0	0.0448285	0	0	0	0.163165	0.0311899	0.0700409	0	0.0939033	0	0.285299	0.108886	0	0.0280022	0	0.100874	0	0.012766	0
GSE116918_GSM3263897	0	0	0.168775	0.157301	0	0.216498	0.0207843	0.0558047	0.00961781	0	0.0100003	0	0	0	0.0564403	0.104636	0.0348442	0	0.158107	0	0	0.00719141
GSE116918_GSM3263898	0	0	0	0.073588	0	0.253273	0	0.0448414	0.00358217	0	0	0.100298	0.084853	0	0.12922	0.0670403	0.156721	0	0.0682551	0	0.0183285	0
GSE116918_GSM3263899	0	0	0.120124	0.122007	0	0.233086	0	0	0.061344	0	0.0629705	0	0	0.0810461	0.144464	0.00504215	0.0220517	0	0.147865	0	0	0
GSE116918_GSM3263900	0.0368652	0	0.223482	0.12654	0	0.149476	0	0.00548232	0.0118168	0.00507036	0	0	0.00304529	0.152411	0	0.0811919	0	0.0174747	0.187146	0	0	0
GSE116918_GSM3263901	0.0188177	0	0.0466179	0.145573	0	0.264933	0	0.0713126	0	0	0	0.0377238	0	0.0671864	0.172976	0.025523	0.0128768	0	0.127396	0	0	0.00906415
GSE116918_GSM3263902	0.0212949	0.106912	0.0744013	0	0	0.413427	0	0	0	0	0	0.0300016	0.0301128	0.0943656	0	0.0446329	0.00261801	0	0.182234	0	0	0
GSE116918_GSM3263903	0.0673946	0	0.213673	0.236542	0	0.113641	0.0263564	0.02871	0.019425	0	0.0132144	0	0.00851139	0.0526372	0	0.0763303	0	0.0129109	0.130654	0	0	0
GSE116918_GSM3263904	0.0354683	0	0.143631	0.0996587	0	0	0	0.242374	0.0297027	0.00295909	0.0904226	0	0.0263307	0.123473	0.10872	0.0102849	0.0136372	0	0	0	0.0733374	0
GSE116918_GSM3263905	0.036032	0	0	0.198402	0	0.308606	0.0131519	0.102591	0	0	0	0.0295906	0.0198173	0.0459073	0.167823	0.0201322	0.0186263	8.41398e-05	0.0382577	0	0.000978336	0
GSE116918_GSM3263906	0.0501465	0	0.0460732	0.0906241	0	0.210575	0.0467473	0	0.041154	0	0.0101884	0.0123675	0.027652	0.105267	0	0.0366182	0	0	0.322586	0	0	0
GSE116918_GSM3263907	0.136569	0	0.072812	0.0367664	0	0.181871	0.0226017	0.0729003	0	0.00427329	0	0.00265488	0.0162727	0.0223506	0.0586697	0.069155	0	0.00133848	0.301765	0	0	0
GSE116918_GSM3263908	0.107325	0	0.14827	0.0686332	0	0.0315201	0	0.0909181	0.024519	0	0.0303239	0	0.034574	0.15118	0	0.0699084	0	0.0105415	0.230941	0	0.00134434	0
GSE116918_GSM3263909	0	0	0.270428	0.163597	0	0	0	0.046066	0	0	0	0.0758258	0	0.13869	0	0.186773	0	0	0.11862	0	0	0
GSE116918_GSM3263910	0.0072333	0.128457	0.217022	0.174014	0	0.111507	0.0467759	0.051048	0	0	0	0	0.0196574	0	0.102438	0	0.0271606	0.0047515	0.109934	0	0	0
GSE116918_GSM3263911	0.0283874	0	0.000426112	0.244531	0	0	0	0.174639	0	0	0	0.0621071	0.0525253	0.162271	0.000811714	0.0383933	0.0343504	0	0.201558	0	0	0

## Sheet: S table 3
Supplementary Table 3 162 DEGs were identified among ICI subgroups
PEBP4
SLC15A2
LRRN1
ARL6IP1
FEV
COL1A1
VGLL3
PRR16
LTBP4
RAD23B
CD38
ADH5
NUCB1
TMEM125
CHRM1
AGTRAP
SYTL1
CHRNA2
YWHAZ
GOT2
SFRP2
CSRP1
CNDP2
ASTN2
COL5A2
CYB561
SET
CD177
CREB3
SPP1
LENG9
CBX1
GLIPR2
HNRNPK
CTSK
MGP
GCNT2
TNFRSF19
TMEM106C
PAK1IP1
MME
APEX1
MPDU1
BGN
GPR160
RDH11
HLA-DQA1
COL8A1
STMN1
SLC22A3
ASPN
ARHGDIB
C1S
LPAR3
HNRNPA2B1
POSTN
NAGLU
NAAA
TMC5
F2R
CDC42EP5
SEC14L2
SMTN
ATP6AP2
COL4A1
RNASE1
ARG2
MT1F
CBX3
SULF1
NBL1
PLA2G16
FCER1G
IGFBP3
C1QA
SULT2B1
SYNM
CCT6A
LAPTM4B
PPP1R7
ACTR2
AFF3
VAMP2
C1R
C1QC
NRP1
GPNMB
BTG1
MYO1C
GREB1
TSC22D3
SLC1A5
MT1M
CACNG4
ANTXR2
MPND
FAAH
CTSS
SMPD1
HLA-DPA1
GLB1L2
MAP2K2
KLK2
PCNA
EPRS
GNG4
MIDN
SFRP4
KCNH6
ALDH7A1
ANG
ACPP
ANO7
PICK1
C7
SLC7A8
LAMC1
HMGB2
EPHX2
MCCC2
COL3A1
PTMA
MOXD1
TMEM45B
SESN3
SERPINH1
SLC22A17
PTPRN2
HGD
STARD10
HSPA9
YIPF1
APH1A
AZGP1
CPNE3
ABAT
AEBP1
THBS2
C1QB
SEMA4G
ANPEP
NECAB3
CCL21
EIF2AK1
GLB1L3
CD320
HLA-DMA
HLA-DRB1
GCAT
LAPTM5
PABPC1
RAD21
KCTD12
GPT2
KPNB1
CTHRC1
PHYHD1
ANP32B
NANS
FXYD3
PARM1
RAB7A

## Sheet: S table 4
Supplementary Table 4 Gene signature A and B
gene	TCGA_TCGA-YL-A9WL	TCGA_TCGA-J4-A83L	TCGA_TCGA-EJ-5501	TCGA_TCGA-ZG-A9N3	TCGA_TCGA-EJ-A7NG	TCGA_TCGA-J4-AATZ	TCGA_TCGA-FC-7961	TCGA_TCGA-EJ-5510	TCGA_TCGA-G9-6365	TCGA_TCGA-ZG-A9KY	TCGA_TCGA-X4-A8KQ	TCGA_TCGA-V1-A8WV	TCGA_TCGA-EJ-8472	TCGA_TCGA-XK-AAIV	TCGA_TCGA-VN-A943	TCGA_TCGA-HC-7742	TCGA_TCGA-J4-A67N	TCGA_TCGA-QU-A6IM	TCGA_TCGA-HC-7747	TCGA_TCGA-ZG-A9L1	TCGA_TCGA-ZG-A9ND	TCGA_TCGA-G9-6351	TCGA_TCGA-HC-7820	TCGA_TCGA-XK-AAK1	TCGA_TCGA-HC-7740	TCGA_TCGA-V1-A9OA	TCGA_TCGA-EJ-A65E	TCGA_TCGA-J9-A8CN	TCGA_TCGA-KK-A59Y	TCGA_TCGA-YL-A8SH	TCGA_TCGA-HC-8262	TCGA_TCGA-J9-A52C	TCGA_TCGA-KK-A8IJ	TCGA_TCGA-G9-6498	TCGA_TCGA-XK-AAIR	TCGA_TCGA-CH-5738	TCGA_TCGA-EJ-7782	TCGA_TCGA-G9-6362	TCGA_TCGA-G9-6378	TCGA_TCGA-XQ-A8TA	TCGA_TCGA-HC-7819	TCGA_TCGA-HC-7077	TCGA_TCGA-ZG-A9LZ	TCGA_TCGA-EJ-7315	TCGA_TCGA-EJ-5508	TCGA_TCGA-CH-5763	TCGA_TCGA-M7-A724	TCGA_TCGA-J4-A6G3	TCGA_TCGA-EJ-A8FP
LRRN1|A	17.7533	1.96592	38.4198	1.94189	2.00241	22.4536	10.007	21.1809	3.89571	5.40437	9.03027	11.7168	37.6595	1.25213	1.93312	3.40526	19.8281	1.24084	5.76511	14.2324	6.87613	2.53514	2.86356	2.25852	3.09007	4.49666	3.14949	3.16119	17.6482	1.5318	1.90298	1.96594	2.38143	0.985544	9.55635	2.3045	20.2156	4.30847	2.34794	0.966339	7.01973	18.7259	9.44088	28.0808	2.7286	4.79767	2.26908	7.00075	2.08754
ARL6IP1|A	37.2634	17.7127	19.038	41.4734	11.8622	25.1664	35.0169	25.9083	22.2223	73.6256	31.2017	40.4435	55.9183	49.8615	28.6082	47.8643	13.9785	4.02744	32.6171	59.2725	31.0879	33.7594	19.6565	27.4284	10.8039	29.7628	36.7565	19.7799	29.3181	23.9584	20.6633	23.3422	21.1583	23.0943	26.6876	22.5212	29.9272	45.2849	30.7558	75.906	31.3245	30.9652	35.2303	34.9315	31.732	25.0686	27.8107	27.1785	14.9428
COL1A1|A	43.1887	11.2449	35.4101	10.4659	21.059	12.4575	82.1844	11.7572	31.8387	34.1103	46.9619	29.7941	30.0812	51.7508	-5.64419	46.2316	0.892385	-2.10895	12.627	70.3141	26.362	1.66105	1.18007	6.51371	22.5963	22.9937	5.33696	10.0367	3.8025	22.9656	5.49918	101.422	17.3553	0.340284	8.92856	13.6528	49.2415	3.48494	23.9127	35.2995	-0.499928	2.8344	9.30695	101.966	1.83969	22.9045	1.54535	15.8847	8.43435
LTBP4|A	0.278956	43.4847	15.7668	2.63547	30.5185	6.36489	25.7474	16.906	33.8952	3.29018	16.1529	14.722	7.88445	15.9965	2.55025	13	8.5917	5.49328	13.9257	37.1574	10.873	10.935	12.0549	12.2913	28.2549	37.4938	29.6347	8.84345	4.06995	12.7771	5.02275	23.4333	15.0224	27.3273	19.0678	22.0393	11.2517	2.07308	47.9283	0.0865193	6.24087	5.9943	5.13363	11.3055	9.65174	19.2407	-0.456683	15.0487	16.3949
RAD23B|A	31.8134	26.5087	26.9242	36.7281	21.3696	43.408	26.0674	28.07	28.9068	67.729	27.0015	27.5098	50.2176	42.4148	25.6954	30.2207	10.1868	2.77003	22.4474	47.6409	26.1034	19.5875	21.8123	20.7266	14.7744	16.7376	18.1423	19.7381	27.5764	19.9807	22.7035	15.3803	19.447	14.0738	21.5615	26.5083	28.8945	20.3183	20.798	35.1287	21.0032	31.1862	38.6772	36.7331	33.1835	23.9747	24.8437	23.8399	17.9896
YWHAZ|A	45.6195	25.5473	36.6134	110.973	27.8189	71.9724	40.2899	32.5497	31.4286	44.9882	38.1652	59.7931	46.0624	70.6438	22.7535	90.5942	7.50174	6.89858	29.5311	78.961	55.6864	28.2783	27.7878	11.6726	21.3905	29.7603	27.952	20.0681	52.5538	23.8684	29.3082	32.1736	33.3136	42.3585	30.709	35.6832	30.4829	40.216	31.0419	61.4602	29.0589	30.2078	47.9839	42.821	41.924	44.2761	67.148	39.6851	21.3772
SFRP2|A	11.7317	9.27726	6.38207	4.11103	11.5577	5.53691	38.6712	23.671	13.3318	9.55766	17.3476	29.9301	29.5037	24.2062	-0.747954	14.6298	1.17922	2.98943	14.7138	1.39385	1.08421	3.64115	2.49732	-0.110246	21.7685	19.4355	11.1538	1.46309	7.67487	3.56385	4.49023	46.1618	5.43807	27.3426	7.36242	7.67395	16.4567	3.10611	22.1525	-0.736172	0.800605	7.63839	17.7886	31.0638	8.76263	15.5968	-1.10518	13.8168	9.91737
COL5A2|A	6.37938	5.50669	5.01616	3.43188	4.80805	3.6976	9.24751	4.06573	6.29147	5.24844	4.64415	4.82164	4.93964	8.61562	2.71286	5.92837	2.67008	2.9683	3.47556	7.62331	4.33336	3.11348	2.88897	3.25197	9.50796	4.57373	3.90308	3.48743	3.2017	4.30957	3.61652	9.49994	4.08085	4.35966	4.19377	6.08759	8.28017	3.82872	5.02357	4.86729	3.00657	2.96018	4.49919	10.9984	3.90611	5.84133	2.62046	4.87484	4.62101
SET|A	66.2788	26.3414	35.716	62.3243	24.612	37.2828	31.2626	38.1357	45.1679	61.1505	39.7341	59.7453	79.8629	51.982	33.2396	33.5001	24.9481	10.8739	38.8222	78.3726	36.6455	28.0804	31.1035	33.9968	23.2223	34.535	29.2796	23.2208	39.5676	25.1711	41.3887	31.4048	27.9766	23.5132	32.9408	33.0686	40.3439	19.8518	34.2483	53.0451	39.095	38.0399	52.6257	40.2425	45.8513	30.3121	49.6292	34.2125	22.4982
CBX1|A	19.0894	11.6483	11.9134	19.6342	12.1925	14.5476	18.7452	14.2743	16.7833	29.674	10.0259	17.1745	14.7777	18.6269	9.2827	13.6006	6.43357	3.56439	11.4726	23.1739	13.0197	12.1757	9.87103	9.54695	8.92099	16.4073	9.14534	7.85461	16.3633	10.6283	14.1269	12.0102	8.62159	6.44452	12.4228	9.78806	12.9498	6.55614	16.6462	31.4409	10.899	10.4171	14.6685	14.1624	13.3695	12.4945	13.7084	12.1478	12.1998
HNRNPK|A	77.6328	50.7962	42.8684	59.5247	45.9768	85.9169	64.2399	67.9983	56.3439	91.852	53.0748	64.2278	111.399	75.9334	56.3403	60.0151	21.0572	1.07847	49.8319	85.1158	51.9794	53.5263	50.6214	44.7473	28.5678	42.9867	57.3908	42.8671	57.6239	46.6551	65.3434	41.1891	49.4299	48.3312	56.91	61.6524	57.04	59.4025	42.9608	37.484	63.0682	58.7728	82.9152	68.0937	72.5768	53.4066	56.6099	55.7492	41.2299
CTSK|A	5.09137	9.90007	5.71986	6.47313	11.1926	4.44155	23.015	8.88931	9.66853	7.33031	9.51211	11.3117	6.30187	24.2898	1.3401	6.54601	19.3865	3.68608	7.40126	11.8035	3.48176	4.43534	3.82353	4.62128	15.2603	10.4817	5.22838	3.14411	5.71615	6.00488	5.41271	22.1729	4.84564	10.8996	12.5519	13.308	9.4672	2.79202	13.4662	7.19368	2.64435	3.4804	10.268	13.6268	8.70292	11.3722	1.22799	10.5268	6.73002
MGP|A	20.673	53.1248	36.5585	23.2225	69.4791	29.9176	163.08	44.5244	127.827	10.1801	120.568	153.444	81.0789	214.191	-22.8953	88.0949	83.5742	37.0069	29.549	45.7993	-9.44327	10.1134	-3.79131	7.25319	91.9617	83.8832	1.54401	19.6948	35.0516	56.5512	43.4242	290.603	9.65539	179.721	72.8857	197.79	72.2101	17.4845	54.2749	-27.5741	-7.75222	-10.4723	131.202	232.362	35.9483	91.7901	-16.2051	143.028	35.129
TMEM106C|A	20.453	9.18113	16.0504	34.5121	9.45616	13.502	15.6476	16.4763	6.37106	6.48186	9.18017	10.5263	14.6907	21.6019	7.02908	11.9023	17.7275	6.42523	8.49194	9.98064	16.3473	5.87264	9.09013	14.249	8.16068	12.972	25.9925	8.18565	19.3555	6.43562	15.4922	9.93225	19.0377	4.6838	14.7269	13.1736	8.63754	7.55185	9.12968	35.855	23.9771	11.1729	30.1901	25.759	9.81184	10.2718	12.411	15.525	6.27454
APEX1|A	74.5255	31.2881	56.9766	33.3212	31.9004	43.8049	52.8965	46.517	52.2065	32.7533	26.7401	53.2704	50.9576	46.3513	35.9881	29.0365	47.0791	15.4666	41.34	77.9735	37.9261	34.6059	40.1037	41.0644	10.5495	44.2198	44.3821	22.0366	66.9045	32.4428	63.683	34.4558	20.5782	14.6959	33.7454	39.7915	38.2951	30.1524	35.7802	83.795	51.6961	51.2325	69.2822	51.774	43.8079	23.3392	62.2502	31.9333	22.6272
BGN|A	40.2845	1.9657	57.3399	4.94672	23.4962	26.4542	117.907	45.7675	59.7788	16.5624	126.748	114.537	56.6603	150.736	-12.9048	71.5636	53.4088	33.1091	31.5059	55.928	27.4309	12.0606	10.4557	25.7286	27.2418	102.786	17.3804	13.9591	25.4891	47.6707	13.836	173.036	5.4886	99.5873	38.9722	44.8004	73.0778	59.1981	11.1503	6.93267	3.93529	-0.786419	54.3786	278.214	19.0946	26.8959	2.83237	46.2312	26.7609
GPR160|A	18.7733	10.4694	12.2829	13.3778	5.86285	25.1046	23.39	21.4973	14.4116	15.1805	16.6057	15.4247	30.0486	20.0524	11.7906	22.2627	14.3579	2.0929	11.2383	14.0576	14.3543	12.6878	18.6626	5.79752	4.61775	5.75711	16.8585	6.45226	25.0818	10.5761	13.2105	3.22424	15.3646	3.32565	12.9145	14.2863	23.2984	13.2941	9.53927	16.0418	45.0408	17.1663	25.7598	24.8029	15.8621	9.12427	13.1295	8.98559	5.00059
COL8A1|A	4.24877	4.63026	4.0094	2.81274	5.45584	3.54529	11.5687	4.73527	7.38903	2.86495	5.70389	6.28322	5.77116	11.5627	2.20729	5.45818	2.9234	2.5216	4.13588	3.99822	3.2491	2.99604	2.84889	2.63693	8.55687	8.23086	3.12936	3.15098	3.43329	3.66805	4.21201	7.96286	3.2005	4.02759	3.91881	6.33112	8.55301	2.97774	3.86304	2.9108	2.56202	3.41858	6.17904	14.2545	3.86694	7.19667	2.31461	4.96984	3.48928
STMN1|A	10.8092	3.18257	6.18962	24.9018	4.18933	6.15986	8.76963	5.55715	8.06665	26.7632	10.3849	11.309	16.5842	13.9435	3.18788	8.30171	4.68141	5.50066	5.22159	17.1006	4.77924	4.20522	3.47984	4.37137	3.15311	4.73813	8.57916	3.82881	8.60625	7.83501	7.70548	8.60714	3.20792	5.67526	4.35121	4.56686	7.61141	4.39851	8.53522	45.1647	4.48699	5.39572	5.81442	6.2897	5.73578	4.54806	20.9159	7.76996	4.17523
ASPN|A	5.89862	2.43648	4.81182	3.65194	2.86983	5.56579	14.9322	3.64028	2.2209	3.84595	7.47143	11.7085	5.41057	8.67529	1.76699	5.09234	4.15508	2.6948	3.76162	11.1761	5.30458	3.10335	2.39433	2.60756	4.37005	6.36175	2.10358	4.06424	3.61973	5.07971	3.94775	13.918	2.68235	2.12743	4.26029	3.56205	6.80551	5.56347	2.52163	1.82225	2.61938	2.60885	6.84906	11.3062	4.68144	5.80186	1.85014	7.25259	4.73017
ARHGDIB|A	32.7526	4.09324	7.45249	34.989	11.0505	4.87165	10.7919	16.3862	41.022	24.2035	34.654	30.2847	34.436	37.0882	-1.04665	5.70006	18.5517	10.1686	19.5825	9.90447	5.37619	20.4131	15.1166	9.81355	16.1456	15.3096	5.3315	5.09851	60.2797	9.63681	10.4954	24.6521	4.49145	33.9941	16.0975	30.5179	11.6494	29.7808	8.41587	2.57181	24.4767	6.37832	34.2897	80.8019	20.955	7.77104	2.97488	26.3655	14.468
C1S|A	1.95037	16.6174	11.4423	22.2781	31.4959	4.88857	32.8632	15.7004	34.772	9.05858	13.2798	19.1951	8.45259	45.7301	-1.2361	14.1736	5.35014	5.64334	17.8039	14.3825	1.08884	8.66614	6.14505	4.04452	32.1141	21.7598	6.9655	2.45898	8.13583	12.5846	6.74545	33.7284	6.8949	35.4306	23.3085	52.896	15.2183	2.6969	24.2462	-1.13001	2.21903	2.03467	17.2694	35.2855	22.0869	26.2965	-2.13075	30.8225	16.1093
HNRNPA2B1|A	66.3342	47.2415	28.5289	70.508	42.2145	51.1765	48.8292	31.926	37.6885	84.8323	61.4178	63.5579	85.7541	54.6149	51.7921	35.7002	30.9705	6.80439	28.6385	65.5446	58.7811	31.0641	34.5607	52.9665	24.048	30.9514	57.8338	46.0528	46.3458	49.1048	49.3186	40.4387	49.9209	29.5104	39.154	39.226	42.476	96.1248	35.9931	59.8361	46.5611	33.959	57.8536	28.4972	48.671	35.8612	49.9596	55.3929	38.5185
TMC5|A	25.7612	9.19121	21.4159	3.74438	9.24849	14.862	3.39214	18.2033	11.9992	3.96142	12.4834	13.8914	22.2185	16.7543	6.2069	7.7314	14.2494	2.22438	12.8531	3.76473	1.84436	9.75566	22.5493	6.82582	14.146	13.0069	2.52321	4.78712	15.3247	2.53504	10.6718	4.94109	8.3017	4.97573	7.70375	38.3115	5.67752	2.02047	2.98606	13.144	21.5168	32.2629	31.7943	19.7881	14.8541	17.2361	10.489	13.6166	5.84344
COL4A1|A	19.8258	18.505	16.203	14.3825	20.7	6.85942	31.945	11.793	34.1078	10.1775	14.5996	17.3417	13.9403	19.9971	0.882691	30.7782	1.351	2.69833	7.72164	21.5604	7.99254	12.0498	6.19865	2.2454	26.1102	19.5236	4.20251	6.04833	6.51866	10.3259	8.11323	31.3788	11.0362	12.391	10.9325	18.044	40.439	16.6405	20.7083	15.6834	4.91876	3.06378	9.32614	44.3487	14.2821	20.321	7.13753	16.6899	17.4308
RNASE1|A	6.64531	7.51389	9.58252	7.98056	9.00235	4.58357	9.88282	9.90144	13.0498	13.0022	20.7095	16.3258	6.10743	34.754	2.72463	10.9596	15.3629	11.8287	9.43327	12.2585	9.15318	5.14032	5.72599	15.1862	14.3547	9.06821	3.38769	12.7947	7.85946	16.819	6.50798	34.0897	7.53402	14.5481	11.9986	23.2741	13.2362	15.1553	18.9702	10.7525	6.15774	2.67727	8.19087	11.007	14.3987	12.1251	7.72856	25.7176	17.556
CBX3|A	18.5043	9.60214	8.18169	37.9202	10.0572	8.32476	21.5668	10.251	17.8996	24.7157	21.1495	32.3451	32.2179	19.9366	8.03619	13.9507	9.83912	8.13785	13.1718	24.7887	8.51513	10.8382	11.4714	8.82033	5.37076	14.1928	16.5141	11.9001	17.845	12.3725	18.7621	13.0993	8.59628	11.5828	10.9811	14.3702	11.8454	10.6759	11.3973	23.3288	15.0044	12.1827	27.5999	13.2787	17.4285	11.2751	13.7505	15.2511	9.64292
PLA2G16|A	22.6304	5.30076	4.91554	20.661	4.71547	2.09436	11.1394	4.19756	7.38163	2.25195	12.1819	46.0782	19.708	9.85934	2.52912	8.05633	11.3785	9.14162	4.69336	2.95864	2.67198	4.12293	5.1938	7.42677	4.01244	5.63595	4.05883	2.06558	5.04749	6.54146	4.01073	7.45632	4.53576	9.78545	7.18004	4.50024	4.62043	4.71282	2.73731	1.60346	9.44421	7.13641	6.8055	19.948	3.90457	4.60984	2.62292	11.1519	5.34297
IGFBP3|A	12.2732	10.7168	9.99166	5.65758	7.4241	8.90843	16.4475	13.9407	28.2605	2.15646	15.9668	24.2042	16.3901	15.4569	0.690407	6.52588	5.55446	6.51107	12.453	10.2914	5.0548	5.10508	2.122	6.42432	26.0555	16.0038	5.16528	4.91062	7.15006	7.78396	8.46166	23.8795	2.40662	18.7451	23.5717	7.87987	23.4673	17.7965	16.9507	10.3667	1.38152	1.26628	19.647	21.7905	11.5717	12.0162	17.8498	18.6846	10.5559
C1QA|A	1.30561	5.24698	14.6351	9.37822	12.7261	6.97884	31.9024	18.6375	16.1182	87.4528	29.7472	28.5619	9.7594	76.8165	-3.73813	11.1529	46.0499	48.8316	28.049	6.57285	8.20394	2.24597	8.18448	25.0948	12.1413	19.9375	11.4283	2.7239	2.00781	14.0803	5.84774	44.4657	7.10554	31.9851	23.6416	40.5487	8.26548	15.5653	22.8307	2.21245	3.23487	-0.451154	21.7711	23.9607	17.6398	11.5901	2.11544	35.4213	20.9274
CCT6A|A	29.6995	15.4252	24.7908	39.0935	14.591	18.5113	30.7901	20.274	27.6212	28.715	15.9608	17.3251	22.4402	32.0906	22.274	26.1973	17.7628	12.7701	20.4036	25.0132	22.7637	18.7924	18.532	23.0205	7.86151	16.18	20.2481	13.6702	20.9463	14.0299	22.9082	17.4163	20.9171	12.7698	17.9147	18.34	6.66826	20.1662	16.0138	23.9641	24.4584	24.5924	34.8571	24.9762	22.1525	15.6992	26.9645	19.8432	13.6831
ACTR2|A	29.6858	24.7804	26.6662	34.5425	20.67	26.6095	26.7588	28.2544	30.4794	25.728	20.8773	15.4154	32.4521	41.7859	22.7137	34.9169	7.39202	1.3975	26.3026	21.4117	25.6206	28.5199	25.7561	12.7832	22.3396	17.775	31.3192	17.0508	20.7401	20.0596	23.2571	21.876	30.3664	11.7185	24.1595	32.2446	17.343	26.2041	20.9269	18.693	26.3797	29.4942	13.8371	41.9747	42.7888	31.927	9.82417	33.7728	23.4399
C1R|A	1.86986	14.9657	18.6958	21.9192	36.0627	6.88728	33.3938	23.6043	45.4787	7.5128	23.7444	26.8697	9.60223	42.4123	-2.04009	17.0582	16.8224	16.2128	36.1472	13.342	1.35907	9.70596	6.94576	5.49155	18.9658	26.6049	8.25615	4.1383	13.0197	17.174	6.21378	44.8324	5.8412	33.6931	27.1386	66.1211	14.9507	3.28077	29.1049	-0.205937	2.2359	3.20771	22.9398	39.2327	22.6061	30.6361	-2.67732	43.8329	17.8922
C1QC|A	4.18423	6.95921	14.9971	7.62994	16.3429	9.87553	31.7874	16.2468	14.5888	72.8711	20.3429	23.0405	9.82509	70.6658	-1.9875	14.6072	20.9724	14.9844	33.0559	3.63997	7.38588	4.44139	7.85049	19.1696	16.2171	19.4497	9.92123	3.8717	2.95721	12.6667	7.69174	36.5696	8.23205	8.27727	20.8208	53.1536	12.2017	11.7053	12.5806	6.42752	4.68645	1.90775	18.7676	29.8846	21.4148	11.6075	4.11682	32.378	18.2619
MPND|A	15.1266	10.2255	10.7893	9.71998	10.4207	10.4843	9.32586	10.1773	9.88931	17.1304	11.787	16.3347	6.53015	9.41126	14.2169	10.8427	24.6642	34.349	13.7122	13.0859	13.5486	13.6585	11.3755	16.6774	6.67699	6.9743	13.0288	10.2479	14.4368	17.9019	8.97698	10.1442	10.9088	17.0148	9.17941	8.23495	7.62447	7.8687	11.576	8.2754	9.8797	15.3429	11.1282	10.5829	7.35004	6.03559	12.8279	7.76623	9.20125
MAP2K2|A	17.1971	14.9945	17.931	16.784	15.1915	17.0179	17.1022	12.65	16.2443	15.8388	15.7648	22.1504	8.13784	14.2706	14.8801	16.6169	40.8723	59.4121	18.5332	13.7367	18.2137	15.2073	17.2477	20.0786	8.10475	13.4001	14.3777	16.8503	24.5441	17.4394	11.3102	15.2004	15.4396	14.2412	12.8988	9.53132	11.4843	14.7528	13.0213	15.5192	13.4762	23.0599	16.6659	16.4304	8.72665	5.63018	21.0639	14.4248	17.3143
PCNA|A	21.7498	12.6827	19.0436	114.427	14.3862	14.6102	35.2768	14.9647	18.9437	45.4887	9.45958	23.6346	32.1318	47.7956	20.0405	27.8212	19.6261	8.42813	17.3272	17.3169	19.048	10.4807	11.5362	24.1115	5.40294	10.2066	19.8156	11.6703	19.3299	12.0981	20.7858	13.6722	6.06579	6.68155	16.3767	14.6742	19.7598	10.8058	15.0578	65.9503	16.7913	13.8742	19.4756	22.2681	15.6866	11.5471	35.059	22.4576	12.5036
EPRS|A	17.8999	12.2879	18.801	19.9362	12.1251	16.425	27.8609	17.3281	11.0125	12.486	4.69935	11.1575	11.7531	32.8618	15.0639	18.5228	10.097	5.91107	14.8105	13.7256	13.5392	10.605	20.5762	13.8244	10.9769	11.0148	12.2294	8.87596	12.7716	7.21712	19.6682	7.91719	15.3782	5.22012	15.6062	19.1327	20.1206	7.83468	9.62862	22.8068	20.6534	19.2388	16.531	21.205	21.0933	14.2695	7.92238	13.7133	10.4711
MIDN|A	15.3199	18.946	10.6693	20.2326	10.8859	18.6559	13.2265	9.24694	12.007	7.58366	38.0822	17.8948	16.5766	16.1277	16.877	11.1748	23.2351	17.615	9.14908	51.1063	19.4948	10.5104	8.43517	9.52944	20.1811	9.44848	12.7663	30.3266	12.4151	10.3503	8.38812	28.1333	24.5023	38.5621	9.7631	34.1886	9.97893	8.39695	8.82418	17.3045	12.3297	5.07584	12.0333	15.3011	6.97095	31.9492	7.04006	34.2509	5.58336
SFRP4|A	10.4009	-0.221527	6.11059	0.648071	3.56619	4.12815	39.8708	3.22734	4.4314	4.96563	25.2197	28.4823	9.48443	24.6003	-0.432482	13.572	7.00487	1.627	7.28711	16.6459	-0.795471	2.06093	0.549184	0.220306	3.8849	7.1769	-1.70335	3.99854	4.60119	11.2902	2.94955	32.1515	4.03208	-1.05652	8.19528	4.59191	18.5164	4.56222	0.370922	-1.46594	0.862978	4.11076	26.0432	66.5544	2.60085	5.57885	-2.06863	2.4887	0.210294
LAMC1|A	29.2803	8.97684	28.9068	10.2564	10.2757	8.55415	10.6641	18.9154	12.9127	11.5805	7.04222	11.0972	23.2118	15.5187	4.78591	16.4982	3.61753	2.12589	10.9857	16.5473	6.25603	12.2021	9.12621	5.0321	17.7246	19.3904	5.81523	5.02688	7.95945	7.05633	13.7891	10.4087	10.0743	6.16357	9.3344	14.2665	16.6673	14.9755	6.86335	12.298	33.1298	10.7276	15.7941	18.7877	19.3475	21.6451	4.99007	13.9362	10.1697
HMGB2|A	4.54185	6.12928	7.32817	45.4869	12.1926	8.06736	13.8459	7.55615	7.92399	44.5807	14.4039	29.7601	32.4341	21.9117	3.02161	14.6884	6.00546	5.22535	9.27719	13.4136	5.9722	7.26738	4.45163	6.39775	4.74647	11.1195	19.423	7.92142	6.09704	10.3631	12.2988	13.7	10.2538	9.68853	11.0269	9.63917	8.56856	12.8895	11.6283	63.6982	6.05382	4.44293	9.6408	9.08101	10.2589	6.90177	22.9141	16.9011	8.61206
COL3A1|A	34.2416	22.4944	38.3044	8.68326	34.2442	10.4001	145.321	28.6688	54.1823	44.8647	21.7906	30.2556	31.0166	56.185	-8.35972	53.9604	-3.88675	-4.36042	20.835	111.548	30.7745	6.27032	3.93335	3.45139	45.0317	47.4964	9.94167	7.51384	3.28721	31.8834	15.3584	145.614	15.2734	0.467345	11.3081	32.2771	51.421	1.75782	34.5336	9.63951	1.21851	2.91228	18.6031	126.748	12.8486	47.5317	-4.03024	20.1772	27.4373
PTMA|A	155.842	44.0533	75.966	126.11	47.6252	93.3017	72.6346	84.271	121.203	124.798	125.417	136.767	181.834	118.326	51.283	70.2966	90.9772	30.5973	81.6294	95.0471	69.8137	55.3502	50.6258	72.6762	31.6573	69.4496	50.6754	82.7059	142.678	46.6899	87.3999	73.7741	42.3838	68.5913	56.6813	61.379	52.3447	171.763	77.6095	155.717	103.136	84.0977	98.3945	72.4615	65.5723	44.3946	84.4341	91.8074	44.3654
MOXD1|A	3.17214	4.92352	4.49321	3.58599	9.1798	3.69825	14.5051	4.88838	10.0061	2.16903	7.18354	8.2288	6.35828	13.6685	1.99402	5.28183	3.45776	2.57925	4.03506	3.85682	2.88931	3.24929	2.84209	2.51346	12.7203	7.52819	2.73615	3.01254	4.5519	4.1925	4.31536	16.3452	4.8289	6.52925	6.9533	9.50356	7.2349	2.30598	6.36697	1.97459	2.84617	3.57505	7.58032	16.5984	5.24263	8.43841	1.61359	6.90149	4.68846
TMEM45B|A	38.2689	-0.232592	23.1748	16.7481	0.115877	2.98018	1.38222	13.8793	2.83751	3.61666	10.0658	7.53542	50.8221	10.5317	2.17752	6.08059	16.5432	0.947456	6.13336	1.76564	7.56516	2.31917	6.44512	4.46778	1.57337	5.91125	5.54526	1.17018	29.3669	11.2693	4.56788	0.922722	22.323	1.99084	9.73169	5.02167	6.21445	8.4317	0.732607	-0.100556	21.0936	20.947	10.7479	25.2245	8.09895	2.20935	0.174682	24.4935	1.14934
HSPA9|A	50.8009	31.163	14.6463	23.5554	24.6657	42.8351	39.8229	31.0476	32.6453	47.6282	15.8323	20.7803	35.0884	51.1193	42.2361	40.8681	29.9591	11.3763	32.1685	28.9513	35.5679	27.4886	33.8602	33.946	15.6869	25.3018	44.1462	26.547	39.9168	21.0586	40.9292	23.0988	33.046	15.8481	41.1201	29.4816	36.1359	26.6029	23.133	42.2733	39.2639	39.9828	60.6591	12.6423	36.7646	27.7976	45.1298	34.1076	20.7248
APH1A|A	39.2503	24.4024	54.0663	37.633	27.107	39.5362	45.2768	42.1886	21.8631	59.2214	27.784	34.1846	33.085	39.0149	25.4542	42.6878	31.7174	15.2225	35.1634	39.019	33.6941	28.3237	28.7812	29.3109	12.3187	29.4536	29.8733	15.1703	29.6078	21.079	24.8169	27.5874	25.6485	15.1928	39.5841	21.7489	28.6954	29.9085	27.8377	32.9686	25.4235	31.0331	50.1846	40.8855	24.8414	23.7891	27.8986	28.6828	26.7739
CPNE3|A	13.4927	17.2739	17.126	32.9838	12.2059	28.2683	26.0753	18.9719	14.0188	22.4631	11.3733	18.7671	21.5962	57.9451	14.8074	48.2356	6.45685	4.56845	12.2858	22.0713	23.4755	12.3388	16.8763	10.6817	11.8599	14.5202	14.2094	11.6403	16.5435	10.0556	14.8698	9.69076	17.9364	6.93623	18.2524	19.5328	25.4292	11.8749	10.9915	7.93786	15.3933	19.0569	22.9382	16.7246	23.0673	21.0458	22.2739	13.799	13.8291
AEBP1|A	9.36878	34.19	21.3948	15.5809	74.8431	13.8196	40.2821	24.3693	58.7141	5.30071	27.9855	48.9884	21.477	83.0305	-4.81007	22.6453	18.9799	14.207	24.4374	19.1393	-0.509431	10.3326	6.26518	3.42521	36.0357	102.84	6.84234	5.9145	11.8939	29.4043	10.2689	112.964	8.28633	44.3956	31.5299	28.697	48.1371	4.90776	42.923	-4.90323	-0.532116	2.50076	20.9823	80.9614	12.5246	48.7442	-4.79643	21.0988	14.8464
THBS2|A	8.09056	4.88259	4.36525	4.33118	5.90294	4.24866	10.9826	5.27058	7.05684	4.08487	5.50897	7.85801	4.71376	14.5743	2.23952	6.61376	2.93329	2.34014	3.58848	4.764	2.88509	2.83183	2.67916	2.9294	7.85097	6.66489	2.95706	2.69018	3.8226	4.02196	3.03648	9.68126	4.03709	4.12538	4.4456	7.99289	16.2335	3.16857	3.7867	3.00765	2.7572	3.04213	6.60103	22.151	4.54193	5.46094	2.98303	4.88012	4.18167
C1QB|A	3.45541	5.83184	13.0468	6.22227	13.6437	7.34421	29.7732	13.486	13.8878	63.242	21.0022	18.5109	10.6475	65.6905	-1.27091	11.7556	30.916	23.6532	28.7172	3.44474	6.09281	4.50381	9.44018	21.7707	15.6713	18.4692	10.3638	2.86887	2.61089	11.3011	6.97339	39.3414	6.77052	12.3914	20.1863	49.0467	10.3055	10.8424	12.4809	4.75128	4.55707	1.94887	17.9802	23.7783	21.6512	11.0014	3.34578	32.8063	17.1839
CCL21|A	2.86769	3.11837	4.00589	17.3342	15.2064	1.31448	7.16447	4.81121	15.7191	8.16475	8.01486	6.65434	3.61137	29.6762	0.813022	12.2421	2.40217	2.27536	8.10371	5.26392	1.08965	4.10912	1.93976	2.53122	7.7202	6.03716	2.45599	3.83437	8.66516	11.6664	4.79244	31.1016	3.68594	19.4012	8.89091	3.36769	8.6106	6.52234	3.30369	0.756392	1.59077	1.78328	11.1049	4.72498	6.72114	10.0565	0.8678	12.5425	4.06255
EIF2AK1|A	35.585	21.4769	26.2948	40.0693	16.278	28.9095	39.9759	25.6762	25.3153	31.3415	19.7419	30.5357	33.5313	38.8596	30.0953	45.439	20.0904	20.7073	22.92	41.9323	40.4357	22.6411	27.717	24.5306	11.5385	14.5655	23.4778	22.6372	28.3462	18.0012	25.1265	13.6554	24.0057	22.7351	22.9335	19.8192	30.1593	23.9507	26.024	40.0175	28.1527	29.2755	35.2966	46.8118	23.9414	16.1525	33.9204	22.7147	15.3514
PABPC1|A	198.24	82.5883	128.038	796.902	73.3734	243.044	248.972	114.526	236.946	222.362	265.444	257.336	139.248	92.0462	105.247	245.653	-12.4266	31.9392	160.698	234.851	189.615	97.4959	142.673	75.2697	96.723	168.717	113.237	102.072	297.627	126.237	118.417	58.156	87.681	32.6611	104.101	157.079	377.07	121.981	165.601	512.665	160.277	144.621	227.512	127.306	163.463	94.6648	338.515	78.9543	69.6907
RAD21|A	18.7747	11.212	15.704	28.4814	13.8019	28.001	22.7745	15.7054	12.7291	19.0966	16.1665	20.6239	27.3524	30.6747	9.29433	33.4448	6.71075	0.473042	17.9538	34.1244	14.8345	13.3573	12.9382	7.15925	11.8794	15.2106	15.092	8.47177	18.7952	10.5271	15.6767	11.7664	11.1459	3.49531	15.2984	15.4396	17.6874	17.9301	12.2991	30.1139	13.7883	17.414	18.7371	19.6449	22.7968	16.6206	15.8064	15.4983	14.2185
KCTD12|A	5.65266	7.21951	8.10823	5.62304	5.09295	8.9417	10.1834	6.57177	7.69015	6.37243	4.4191	10.7635	8.80903	17.7692	5.52938	11.7105	7.47369	1.84299	6.25117	8.82681	12.2717	4.22674	5.90156	4.30029	11.2782	9.10652	4.08737	4.21846	4.20792	7.825	4.89436	8.04475	4.69791	6.15733	16.071	9.52949	4.75256	8.13589	10.0504	1.88132	5.16986	4.58838	5.93899	17.0845	15.6033	8.81282	13.8994	6.92531	6.98118
KPNB1|A	30.884	15.4484	21.9444	27.802	14.4439	12.0493	23.7142	18.6371	20.7201	28.9016	13.1515	16.5805	13.1198	27.946	20.3256	20.2805	9.34071	6.75447	17.9342	22.0814	23.0113	17.2887	20.1004	15.942	15.0219	13.7149	17.5895	13.3751	18.1964	17.4541	19.6949	13.9803	20.3896	10.0925	20.5611	19.6792	27.0724	15.1395	15.3584	33.6004	21.7343	25.0782	22.3569	23.8029	26.2206	17.679	23.0993	20.7787	13.6771
CTHRC1|A	5.20871	2.04687	2.8662	2.88464	2.6552	4.12266	8.32303	2.41935	3.06793	3.29605	5.33703	7.25794	3.27663	11.9798	1.90526	3.79949	3.54776	2.14812	2.63593	3.34475	1.99542	2.26624	2.25233	2.32344	2.95365	3.15127	1.94592	2.16588	3.47256	3.53414	2.92978	7.59566	2.33716	2.121	3.0652	5.14507	4.26712	2.95259	2.08088	3.72939	2.2036	2.28462	5.11516	9.48427	3.20865	2.59802	2.02696	4.40824	2.77788
ANP32B|A	48.1327	27.806	21.4784	61.0928	31.9535	29.494	38.6501	35.7801	44.688	48.0526	55.5165	57.8168	90.9324	44.638	26.4281	28.9249	67.289	47.8329	39.6358	61.8072	31.4023	28.3104	27.4164	35.7127	19.6321	44.2722	31.9666	26.2422	35.7026	29.9441	41.3329	38.4825	18.3192	40.8249	38.0213	28.034	37.1688	20.1774	43.922	78.6965	30.5439	30.4979	58.4583	43.6122	32.3129	26.1356	52.3271	34.3491	30.5826
RAB7A|A	41.1694	40.1347	44.6489	53.9907	45.0054	83.5285	55.4889	48.7777	58.6602	48.7914	39.3769	67.3414	58.5951	64.726	39.4088	51.7076	33.545	15.4258	47.0437	45.3898	42.653	44.8092	41.2493	39.8356	39.2998	36.7028	34.0184	32.1352	106.9	31.2705	41.0995	47.8024	40.7118	50.11	55.2156	38.191	62.0542	52.3003	48.2272	36.2975	44.854	54.6613	63.381	56.5348	41.2378	38.9198	37.5081	41.9087	44.0235
PEBP4|B	1.76324	17.8801	2.27761	-1.78597	38.5812	-0.423333	7.10966	5.93187	5.20563	0.214859	2.35717	-1.97426	0.0536023	-2.09443	25.0971	11.7515	34.0935	102.387	29.3151	1.90227	38.0298	12.7086	20.1146	-0.982884	1.88544	1.48301	28.0733	45.6455	0.331305	4.73975	10.6903	4.38873	11.9856	19.8931	19.7254	12.5068	3.39036	3.61594	27.5106	-1.40097	7.28584	16.0942	0.600235	-1.09784	11.1501	6.94473	13.642	1.71474	27.2566
SLC15A2|B	1.13714	11.337	6.74745	2.90436	8.61816	2.67937	11.8194	11.6533	4.89686	7.90246	5.47337	6.17968	6.55258	5.40091	12.1713	5.15865	2.42792	4.20467	24.1133	4.53707	5.81802	12.8565	7.18559	21.5073	12.2782	4.41529	4.26411	19.4586	2.74952	28.5159	15.1372	4.5766	15.0509	1.33705	19.7669	10.7652	2.84048	0.915904	4.2411	1.18332	3.16086	12.2139	7.59628	3.59366	13.0563	33.5979	0.74196	7.06293	14.2358
VGLL3|B	1.19084	3.91309	4.85342	1.21423	3.76563	1.33035	92.2996	2.59158	2.11463	1.32178	1.83425	1.683	1.5746	1.97107	22.8828	2.23548	1.17025	6.01718	5.18676	1.35445	24.3621	12.1277	5.56083	2.55151	6.06651	1.93452	1.54542	3.49549	1.23188	6.76005	1.92576	1.81835	1.96364	1.84872	1.62297	1.86549	3.63231	1.18676	3.52015	1.14503	1.59182	1.16648	1.24858	1.52688	3.23397	2.90561	1.16769	1.84813	5.18068
CD38|B	1.4761	5.10514	8.43443	1.64682	11.4507	3.5318	2.31296	5.1944	1.56505	2.33152	3.86642	1.90003	1.51997	2.75825	11.3946	3.09834	9.83131	5.47628	13.8488	4.24244	2.27615	13.3271	17.4094	10.881	7.01822	1.9397	2.6767	22.4073	4.30111	4.51386	6.27335	2.1595	2.96781	3.85687	2.94526	3.63833	1.89786	1.4941	6.44055	1.46149	11.0948	5.94264	3.8997	1.96105	4.87287	5.37616	1.71404	5.53724	18.3489
ADH5|B	2.32576	47.894	12.3054	11.0077	29.4392	11.6009	23.0728	13.7195	24.7986	8.40692	13.265	16.9278	17.6411	11.609	18.0186	19.1674	6.06547	9.14316	27.9697	19.0703	16.4229	19.4905	26.6281	5.84319	18.6907	16.324	28.3033	15.1667	18.4378	19.1754	19.7787	16.9626	18.3503	15.0424	14.5419	19.8044	7.63729	3.45654	33.2001	26.6677	14.8229	13.7562	13.8488	13.4826	19.6751	21.1648	3.41323	17.1374	21.9359
NUCB1|B	12.1626	67.6863	100.584	28.6769	61.3433	63.0687	46.679	65.254	69.8301	24.162	44.2044	51.342	33.6665	70.7751	69.0069	73.2791	128.52	97.8967	64.6325	33.3704	64.8597	93.8559	101.438	111.898	48.0478	43.6786	54.9443	80.4509	82.806	51.2526	45.8609	65.8777	71.0263	66.5354	51.9511	72.3419	48.0688	35.1525	63.7951	36.795	77.0657	140.984	55.5183	92.4097	39.7406	44.3424	52.1343	53.798	56.0987
CHRM1|B	0.012712	23.8121	20.0784	1.11049	33.6444	24.5032	1.95183	15.5647	16.3786	6.91493	10.0111	4.83661	11.1749	-0.201045	12.098	7.19362	24.5221	29.52	43.334	6.36193	26.601	38.5883	40.885	29.5861	19.9177	17.9187	19.408	15.375	11.6426	32.3323	15.6694	16.0664	16.6597	15.302	29.8113	15.3865	32.6091	11.4941	17.4155	-1.53034	13.067	37.2682	19.1501	7.86098	12.3217	21.4857	12.025	13.0471	29.0339
AGTRAP|B	9.91482	29.7859	23.6833	10.1088	25.6679	41.8659	12.9319	31.9764	24.1441	5.65234	26.555	22.2033	11.7735	29.238	30.8763	50.1761	49.413	87.0541	47.7516	21.8458	42.4295	47.1481	39.9952	32.0719	16.1576	7.86072	29.8429	32.4203	45.4367	24.6103	25.8964	25.1638	23.4616	22.5175	12.4715	12.024	53.8329	19.0833	17.1592	0.272628	18.3228	41.9195	22.7394	47.5191	10.6222	16.6889	36.4086	25.5879	49.6804
CHRNA2|B	2.3073	50.664	8.67342	-1.7838	18.7396	1.17732	20.9995	7.54727	11.6791	5.30432	13.0954	3.39421	4.52333	4.97734	59.2202	3.75895	0.116611	56.1768	12.2892	12.1954	26.0253	43.6146	33.7629	14.7737	12.6178	2.60915	25.8513	22.4184	2.53444	35.3718	8.86263	5.73541	20.7458	5.63221	3.7798	13.6682	34.116	6.06074	19.8997	-2.61509	15.3554	17.3824	6.30486	7.22748	13.9607	9.8332	16.8215	7.02007	14.9754
CSRP1|B	2.73938	63.3483	35.9123	54.942	102.906	-1.55061	44.0299	26.9877	82.28	-1.07542	51.1672	12.3907	56.2466	11.6544	9.0535	75.2851	16.1845	62.4807	31.3079	23.9856	6.87034	55.2615	37.3913	8.87248	90.3363	64.1659	9.82191	8.7117	19.8339	45.2761	25.7871	127.279	24.4633	48.2417	47.9567	32.1711	8.76124	9.56399	73.8254	-8.76242	11.5926	3.65575	8.82488	19.2981	27.3163	87.9002	-5.75852	36.2745	82.2925
CNDP2|B	14.1409	32.316	15.21	9.87777	23.3712	33.5008	29.6303	23.3139	15.5863	21.674	18.4552	11.1882	24.2263	16.2877	11.3877	10.5176	7.43693	23.7178	33.3058	95.6673	24.6098	22.1228	21.4036	27.4931	14.5342	25.7668	34.3342	19.2649	37.0344	18.9389	20.8337	17.4588	26.3127	14.6986	23.9705	25.8688	7.97164	7.31783	9.41507	16.2834	24.637	14.0944	16.0995	6.40063	24.003	26.3293	8.94195	17.6126	19.6123
ASTN2|B	8.02382	12.6786	22.4085	0.672466	11.0074	10.5152	5.62043	7.31779	4.96017	3.5457	5.37676	1.46325	6.32686	7.81409	18.1063	7.00284	10.3346	7.08871	12.4277	11.6945	17.3566	22.8549	18.2036	17.4303	9.90688	4.11678	10.7402	10.1124	20.1333	13.0567	7.90421	6.0744	18.1775	3.63011	6.25925	7.92056	21.698	11.3393	4.51676	0.470924	22.3505	11.3954	3.84063	18.3728	10.5463	13.3176	3.81436	7.04606	12.4038
CYB561|B	21.1803	34.516	31.4928	30.958	29.6359	58.0486	44.9434	37.6323	15.6861	49.5695	4.78769	26.1008	8.06277	39.8558	58.7322	66.1988	27.4963	45.5551	36.7286	26.8102	60.5141	46.7132	47.7802	61.3294	17.5531	17.3969	32.9696	35.2886	50.096	30.6878	37.2281	12.9784	42.7749	21.6932	33.1836	22.1384	64.0285	7.72857	22.6182	30.2042	35.7528	57.2448	22.9704	34.9168	19.9947	19.6758	50.5961	31.2589	43.2199
CD177|B	-3.42725	-3.3238	2.35974	19.8479	73.3043	21.5221	1.1103	29.9188	-1.89412	-3.45302	1.51773	-3.34443	3.37469	39.92	-3.46715	5.60299	62.8188	63.3628	167.089	-1.1655	-0.160716	73.2143	47.64	-3.29248	7.07666	17.8094	5.60331	-3.44233	-0.687892	-2.47554	54.2613	16.5904	0.237596	-3.22855	2.57746	4.62214	41.4381	4.252	-1.45435	-3.47111	5.01907	5.62315	28.8741	7.65098	18.9926	152.007	-3.16436	4.70413	73.7578
CREB3|B	12.8457	31.7588	27.036	21.3832	27.2912	33.6325	28.5331	25.4727	18.1285	10.9452	18.5642	16.6686	19.2998	17.8317	30.687	28.3154	39.0595	55.0387	28.8344	14.0805	25.3646	29.722	29.2922	58.6305	16.7473	18.6617	24.8002	23.6584	23.9294	18.3809	23.8622	29.7554	37.1101	23.2885	22.7536	15.4853	29.9666	16.0311	22.9061	14.3587	19.953	29.643	24.3723	36.2078	13.3648	30.06	18.1546	21.8972	32.4057
GLIPR2|B	8.42376	19.5136	11.6323	22.1446	18.5785	9.00812	32.244	17.8484	18.9515	10.3059	18.409	18.3311	9.59744	7.64193	15.9027	17.4939	10.2586	55.0619	22.5619	31.9389	15.547	22.0235	18.102	3.34693	15.7479	20.6558	14.424	21.7908	10.2444	16.3845	9.49255	23.7594	8.69076	5.67831	10.5055	15.7911	35.8868	8.63527	13.2708	0.983166	7.56668	7.4013	14.4258	6.05074	10.0529	15.8278	12.428	7.098	16.7233
GCNT2|B	1.87293	9.24306	6.66487	6.21441	11.4155	6.04862	15.1354	3.69593	4.16405	6.82538	2.70984	4.86379	3.49607	4.92608	5.5388	5.58081	5.39058	7.89818	10.0346	3.2717	8.69441	12.2995	8.43534	3.98488	8.34214	3.75682	8.64399	11.6128	4.32996	5.18097	8.34998	4.46087	7.22218	4.7141	4.66147	6.42479	3.57248	2.94012	4.67658	1.78509	6.86696	4.50387	4.1315	5.68377	12.1781	7.00787	1.83259	10.804	22.3377
PAK1IP1|B	-0.713789	32.4379	18.6812	13.3434	32.777	4.0584	98.1453	6.78552	8.33812	22.2615	15.1239	11.5455	14.3163	10.6795	11.6046	31.8421	3.05069	10.2628	21.8196	30.1379	46.9828	42.1414	24.1592	5.44392	12.2273	5.21788	32.2826	75.4207	6.06174	9.96062	20.1065	18.8284	40.899	12.2987	6.72377	14.1425	32.4619	6.09375	6.89004	5.85567	14.9935	9.96539	5.64954	10.7271	30.2775	18.2587	5.75892	36.2665	71.7943
MME|B	1.56517	32.8018	9.48452	2.40628	11.2222	56.0646	41.061	11.7354	3.0718	0.766729	3.72552	1.40322	3.13979	4.87557	11.1286	10.5201	0.7037	18.75	26.9001	6.75654	28.7978	11.4169	6.31	1.07032	6.68714	8.02826	19.7501	3.8358	8.51396	38.438	7.28489	5.48155	2.74456	0.774791	1.66778	3.76549	52.4725	2.37964	4.34414	0.502611	5.4838	-0.150991	0.453424	0.238205	16.189	8.28935	-0.257472	11.8214	37.3666
MPDU1|B	7.29598	15.651	18.632	9.56497	16.7235	12.0915	14.9905	17.8335	13.7499	6.89276	8.9959	8.72462	15.7617	15.4284	22.2424	9.69275	29.9458	34.6808	14.539	5.98859	16.452	23.9679	18.752	27.3053	8.86972	8.72085	20.3966	12.602	9.88316	17.0122	18.2759	13.9745	17.6701	18.5749	16.5338	10.873	10.4052	16.2719	16.6131	4.59777	13.6847	23.7891	14.5293	11.6328	10.8327	11.5782	22.6274	12.1071	17.5265
RDH11|B	2.83091	266.606	157.469	-39.5216	119.203	278.875	51.1848	99.204	41.5417	38.8643	-16.7303	-47.2747	-7.90468	58.1839	568.681	146.33	221.973	83.3943	121.335	111.728	170.508	288.584	334.424	441.937	118.118	11.2328	123.603	357.962	163.204	201.93	55.9518	96.7027	106.379	38.988	343.724	51.5028	133.453	207.996	436.023	-36.7814	264.669	220.614	37.8986	218.624	139.984	118.814	144.245	39.187	152.415
LPAR3|B	3.60209	25.0956	8.4928	4.33144	9.56036	4.33731	1.96703	5.55687	8.05226	-0.107643	1.30426	2.70128	0.585133	2.49021	82.9832	5.52659	0.217908	5.0079	14.7345	3.56398	12.2141	14.3618	22.8829	42.573	5.83883	1.52398	5.63175	46.2865	4.73408	6.30809	6.47896	1.37899	24.9861	6.15942	14.8703	16.6506	0.403952	23.592	25.951	0.678746	10.6856	4.53724	3.55078	6.17192	10.6501	7.88786	2.41054	4.05562	13.7312
NAGLU|B	10.5182	13.125	21.4797	5.01955	10.8339	18.2302	23.1883	13.5999	6.6344	3.32497	4.27618	11.4312	4.18432	14.9826	21.597	19.9816	38.8885	32.3143	11.4778	8.65395	16.3044	23.3668	17.2562	22.585	9.88308	8.47181	19.8087	13.931	22.4521	13.6514	13.0241	12.3462	13.7462	8.44702	16.1819	14.003	13.8968	8.07695	7.80509	0.480251	19.1888	24.2417	4.89123	15.5366	7.91876	9.57881	10.6333	15.2159	21.8498
NAAA|B	22.0572	26.3619	23.5997	5.40379	15.2791	7.86118	13.745	19.7544	14.599	6.72226	7.61977	11.0161	13.2172	36.1413	23.3613	12.5162	13.4784	11.2638	23.8422	7.8111	19.6391	41.3156	38.1167	18.3136	10.7944	3.99123	55.3487	15.6727	27.2648	18.6103	16.3192	7.91929	29.0855	8.57574	12.1331	19.1885	17.7232	10.4979	10.618	7.88444	29.2921	27.3619	9.26154	24.676	14.3719	10.909	29.1432	18.3431	23.8503
CDC42EP5|B	-1.56987	41.8763	19.606	29.4247	55.7207	-0.361503	0.000939961	11.8714	27.1887	-2.79815	45.9995	3.67935	18.2598	0.548177	42.0472	4.81431	35.4636	167.024	69.8612	-0.501032	2.03603	21.6275	72.066	12.4007	28.2643	20.8829	57.1537	67.224	25.1328	65.6884	8.48632	6.99753	6.07714	88.7791	6.12058	22.7635	-1.40634	7.99821	47.195	-3.61465	6.40054	4.44965	14.3954	-0.764732	4.18829	14.4352	9.55472	15.7611	77.0941
SEC14L2|B	5.28064	12.57	14.9784	0.839082	13.197	8.90095	3.10476	10.8961	6.83359	9.73013	5.80364	3.491	7.27488	1.76643	9.69092	11.1642	9.81455	12.4973	20.5921	16.5872	6.69444	15.0649	14.2428	17.5378	17.9419	5.34797	23.8643	14.4491	7.12384	20.5688	11.5884	6.48815	13.9384	13.3779	6.9278	9.51609	10.3134	8.4714	5.08899	0.564403	11.8408	12.8292	4.57611	4.55146	7.22993	18.0775	10.7109	12.1207	13.033
ATP6AP2|B	28.9169	21.3079	33.0056	34.6245	25.1038	21.0375	45.0161	25.7508	27.6335	24.6505	15.2149	21.3875	31.1658	39.1529	25.506	36.1727	24.0269	9.92686	35.2935	29.2183	24.9374	35.1729	23.1867	24.6366	14.1887	20.8106	35.8225	16.9638	25.7649	19.4039	21.1943	26.3587	22.1752	17.564	32.9566	29.5283	19.0872	23.4239	24.1433	25.2048	25.269	19.4918	26.3307	36.6323	34.8005	30.4371	15.6318	33.2187	31.1107
ARG2|B	0.433304	83.4001	40.1537	-5.45358	32.8515	80.5519	2.22551	9.06202	3.79108	22.7317	-4.48511	-6.19328	-5.64809	19.1641	122.345	16.9488	11.812	4.93584	18.7766	23.9626	7.80774	41.628	45.1063	85.6317	15.0855	9.29337	7.22807	82.2797	24.1111	14.0514	22.8869	53.9195	48.2165	-1.99729	35.6222	6.90927	6.41591	2.70299	103.854	-1.29662	28.0495	36.5052	14.1659	0.252378	37.3577	15.7075	53.9453	4.02947	29.8188
MT1F|B	3.47329	30.0595	7.66761	1.81854	22.0696	3.1578	1.76397	7.13391	12.0617	1.11194	4.8187	3.12606	3.0933	4.42208	44.3605	5.35359	23.5537	24.3812	21.7814	0.851077	47.8924	10.7062	18.9186	29.6272	14.1634	2.25984	78.3961	17.4638	18.447	70.2223	9.65618	3.80489	30.5545	54.8888	2.9284	8.31107	3.10715	3.08775	14.2751	2.6271	5.88287	11.4034	2.3321	4.41475	9.16808	8.24104	1.19173	29.0036	12.9097
NBL1|B	-2.22644	39.4034	8.63806	0.681533	30.2569	0.758832	12.0574	18.1032	17.5248	4.91328	20.3335	11.4606	2.84727	12.9466	53.4562	18.907	9.05856	84.3018	48.7345	15.8005	21.0765	32.5538	21.2689	25.896	26.0327	29.3948	16.3623	19.349	13.4917	19.9589	14.0104	42.2959	18.9469	66.9901	13.6906	9.45588	-0.33191	8.88994	39.0993	7.17453	-0.368421	7.13139	5.1345	6.74081	8.03478	28.0263	26.9894	16.5496	40.9308
SULT2B1|B	3.08141	7.13399	8.77991	7.96758	13.6828	6.99564	7.96982	13.4766	4.75835	21.4092	10.079	5.15842	15.6204	3.51394	0.309522	21.0136	19.3713	29.4661	15.1838	2.44302	16.7356	14.0731	13.7597	2.42702	7.66997	7.53377	17.5844	0.869682	9.38491	6.15444	9.68941	6.59901	8.77851	7.33987	17.3207	3.31002	7.84122	11.0393	5.71348	1.54624	5.47353	12.9992	6.11855	5.81049	6.25052	9.48692	39.8601	7.47777	14.6342
SYNM|B	-1.12103	27.3665	20.737	27.4115	47.5969	1.47321	29.4737	10.5492	28.5027	-0.86154	13.5984	5.13578	16.0183	6.54833	-1.72653	56.448	2.47621	21.1833	7.95141	10.2709	0.00757193	26.6142	17.2469	-1.61108	58.894	27.9924	1.74554	-0.0605974	5.09093	25.1978	10.7936	54.1174	10.0313	9.50923	23.1001	13.6068	7.37135	0.122993	38.4784	-0.699021	5.10887	0.925162	3.44562	9.58082	22.0486	38.5563	-2.12009	12.7318	49.4567
PPP1R7|B	11.4624	19.7193	15.5961	15.6102	19.6795	9.98307	13.0209	12.505	16.8189	8.0154	11.0058	9.98512	14.6762	13.4139	25.4973	11.1025	28.3332	42.219	24.7245	8.89682	16.0499	20.8014	20.2109	23.3438	10.021	11.8272	18.3563	19.9945	16.7893	14.3312	14.7341	14.2879	17.697	14.4287	13.5625	12.2175	10.5658	11.5835	16.2235	6.87297	13.2418	17.5525	16.3519	14.6969	12.0257	17.1559	21.5934	11.974	19.9914
AFF3|B	1.86148	22.0686	6.18736	2.32209	7.39892	17.6618	5.35681	5.095	3.09798	5.81885	2.83116	3.59826	1.95611	3.07129	18.2819	4.86583	2.46857	3.95207	7.19224	2.89981	4.9576	7.0018	8.41665	14.1272	14.634	4.20128	10.647	12.9745	3.01119	5.77464	5.69957	2.7472	16.8286	6.25573	7.65117	4.72952	9.5325	8.47595	10.3939	3.53818	6.43644	5.88488	3.68891	5.36269	6.24771	4.64554	2.61645	6.70484	8.45502
VAMP2|B	9.41448	25.8791	23.1547	11.1164	28.1667	29.9847	19.1461	15.8827	15.5896	26.5275	20.1923	12.0366	21.6981	7.37272	31.1897	11.0935	49.4411	14.503	19.515	21.634	25.27	17.6397	25.2103	36.1068	24.9247	18.2536	29.7801	19.6372	11.7809	20.3676	21.2256	30.4689	24.0415	31.201	25.7233	18.788	33.8412	26.4845	17.843	4.46837	24.5555	27.9904	19.5528	6.05574	21.2671	22.5976	24.1631	17.5757	22.3239
MYO1C|B	16.8475	23.6907	23.281	8.75462	25.0094	24.2476	21.4126	17.1875	22.898	13.3381	7.17781	19.8374	15.3996	30.235	22.5214	14.9546	9.94738	24.3477	14.106	3.71599	12.1876	27.1532	23.3491	18.3083	18.4251	19.3485	11.3875	14.3713	13.668	20.614	21.7677	22.0397	17.6022	16.2656	15.8528	13.2013	35.1844	9.30666	17.8215	1.81321	16.2213	22.8393	16.4699	10.3095	15.0797	15.6808	29.2455	19.6753	20.3597
GREB1|B	0.769762	18.6843	7.6967	-0.492345	18.5905	2.58433	8.07842	8.26751	2.89954	22.6343	4.34635	1.13405	11.1241	1.65959	39.4685	7.38594	3.82105	5.24173	10.2638	5.99983	22.3156	18.851	14.9124	19.4626	15.6981	8.28016	22.5597	19.6999	21.0863	17.3085	7.40594	4.51288	39.9198	3.46953	27.9264	10.7153	16.0058	16.0885	16.7614	0.512039	10.8394	19.4285	4.97797	0.553002	13.67	9.0128	9.34671	7.20845	14.1987
TSC22D3|B	7.23186	37.3228	38.0039	22.7491	53.7181	44.6518	100.601	38.6699	12.5222	18.1996	9.35542	3.32032	5.63108	31.3358	30.5553	28.4484	23.2697	59.3674	21.9631	22.2088	34.7797	73.9717	37.4359	31.2578	22.5404	22.0518	49.1952	30.3785	17.8693	32.5881	21.0648	42.8017	20.3986	30.7076	11.8061	10.1675	24.935	10.7482	34.5359	4.16329	12.9329	14.9024	9.17354	13.1206	30.5597	12.9984	13.3958	24.9999	121.333
SLC1A5|B	2.83585	51.2713	49.9262	36.1477	42.8069	34.5802	59.6536	43.3626	32.6073	-0.289862	28.0837	37.9037	22.8703	44.513	56.2186	38.1738	37.715	98.039	66.533	-0.095553	55.3423	64.0983	73.8571	70.4216	38.6282	31.421	46.546	59.5603	37.6265	64.9893	53.9017	32.9385	44.3301	42.3541	7.47779	46.2774	53.5016	27.6859	35.9727	39.5179	49.7174	51.4686	25.3665	34.5123	22.603	28.4712	73.6611	54.8027	55.3604
MT1M|B	-0.455255	47.2549	4.44718	0.100347	20.2091	1.07527	2.3195	3.83337	3.6214	-0.112255	5.72649	2.71721	0.477443	2.74376	38.4604	5.35837	10.2428	15.8856	17.8264	1.81552	25.6506	8.30893	10.689	20.2919	12.35	1.73947	48.9294	17.4668	6.13197	76.0228	3.59267	14.8698	4.38746	64.9592	1.53458	6.50248	0.59269	1.05289	15.2159	-0.433319	0.87261	5.48362	0.0419716	0.125702	7.44316	7.91037	2.3101	23.7792	10.973
CACNG4|B	3.69166	13.3147	4.52903	0.548155	11.3944	4.03661	23.9193	7.62701	4.87724	1.49841	2.79146	2.14142	1.28335	0.580503	22.1216	4.28715	1.6757	5.58135	19.1849	0.708058	12.8074	11.9138	10.4076	3.45801	11.1161	4.79575	3.16686	13.359	5.93648	1.49975	8.22636	2.68232	9.42021	2.95003	3.48706	3.0197	5.58293	7.89371	5.53756	0.293225	2.15187	3.4881	1.63989	2.31999	7.1721	10.7454	0.257132	6.26041	16.1445
ANTXR2|B	2.12973	33.1172	15.7879	4.39321	25.8849	12.2064	25.7418	19.6159	11.9402	10.9252	12.3558	5.4165	9.22041	6.20728	19.9531	17.5339	3.20171	11.1703	23.2602	19.8635	11.0347	23.5217	13.9993	15.8488	26.3181	18.65	19.7806	2.33035	12.7422	13.0706	12.6926	15.6724	31.1321	6.25358	26.1746	22.3441	11.9639	3.48669	23.1631	2.09799	7.74159	8.18001	8.73151	6.27928	23.8067	28.3508	12.5988	13.1811	26.611
FAAH|B	26.5132	41.0581	28.2335	17.3164	40.8623	35.434	7.52843	20.2019	9.48033	2.41687	5.50006	12.1488	28.4086	6.06395	48.6631	26.9271	70.3672	124.064	28.1243	31.1988	57.6444	22.4681	59.1238	61.508	6.86781	21.4795	47.8749	46.4763	43.6635	80.2301	42.8499	33.692	52.3641	57.843	27.1794	14.0336	32.9117	11.8502	35.5922	24.1157	34.746	29.7808	23.9848	54.8827	12.9432	20.4303	90.903	23.1832	35.4744
SMPD1|B	17.7825	13.1889	26.6494	6.69403	14.3826	15.4706	25.5901	18.0694	10.6251	12.3059	7.17758	6.21308	11.6732	12.0091	26.7601	11.4303	40.1043	24.8467	19.8007	9.77057	21.2527	21.7328	28.1858	33.9905	9.76922	7.55906	20.199	16.2228	29.2376	14.0728	11.3403	11.4948	21.7954	11.9215	16.6945	13.42	14.0748	3.73168	13.1784	-0.231943	28.8702	33.9748	9.18203	15.2348	10.5846	15.8711	13.9995	17.2121	16.1953
KLK2|B	491.165	749.063	313.764	-90.9404	414.43	455.619	179.395	487.848	158.767	486.751	292.718	389.218	237.137	68.8938	1054.81	291.829	1173.89	619.95	320.377	394.69	624.21	525.634	803.166	1518.93	185.138	477.831	718.653	769.226	570.692	572.268	539.687	270.615	438.316	49.5701	591.039	327.361	70.1792	491.202	83.9179	-160.665	762.693	575.447	215.285	199.724	307.315	322.563	1075.48	237.29	463.606
KCNH6|B	3.22367	6.17486	4.05315	1.93737	5.67169	3.63257	15.3385	2.49371	3.73344	1.76209	2.56845	2.0335	2.23469	1.84639	7.25341	2.44278	2.68021	9.0426	5.36592	1.7719	5.49033	7.83203	5.56692	3.93355	4.63681	4.09862	11.819	2.85403	15.9062	27.0926	5.56587	2.04475	12.3705	5.4705	2.31068	3.63089	2.05783	3.55119	5.09121	1.66831	6.99298	3.49234	1.55603	1.75173	3.92975	5.32164	1.52522	9.32585	4.90959
ALDH7A1|B	3.27865	11.9504	7.74666	5.01677	10.9743	19.5761	13.7257	10.8223	13.0215	15.6046	5.7924	6.44582	10.8306	16.1721	22.6016	7.12257	11.6771	9.88025	15.6268	3.71686	11.8788	14.1031	13.1613	25.3036	7.38735	6.2476	14.2536	19.0987	12.5471	6.95022	14.6311	7.05416	8.82544	6.0653	11.3784	11.4543	16.7752	5.53794	13.0721	-0.43267	12.5731	20.6402	4.5202	3.75208	10.2362	18.6375	13.7241	9.22537	13.2686
ACPP|B	1732.75	913.673	444.283	-240.152	943.346	709.232	35.6249	1024.64	-56.4156	-223.087	-31.3981	-242.03	-22.8816	-174.13	2671.48	271.753	199.31	421.899	2143.47	-175.567	110.422	1773.38	670.054	523.644	586.138	-73.4925	280.271	103.014	626.682	603.56	328.655	-124.381	182.535	-32.4829	119.179	1070.67	1204.84	1442.6	223.404	-262.555	715.471	414.168	188.871	-82.6729	956.28	835.601	-107.998	200.597	1726.98
ANO7|B	-1.13416	63.3742	17.1503	4.89827	48.9493	1.43545	-2.35861	12.0233	6.1289	12.4348	3.79434	7.02075	9.34383	8.903	69.0044	2.61584	16.4642	32.6058	17.4013	-1.55926	10.6682	21.2296	54.9601	9.36946	27.6327	38.0955	41.965	43.9182	13.5199	44.6497	13.6495	4.98437	29.9355	6.78258	7.86531	17.5116	4.38017	2.51149	7.63904	25.0066	24.1883	21.691	16.198	-0.0825296	11.8229	15.3752	34.3835	11.1652	20.8852
PICK1|B	8.49944	15.9132	10.6365	5.20377	13.0957	10.3965	5.51056	6.7833	5.59916	8.90748	11.4998	10.3517	7.8568	8.6821	17.7698	8.24526	17.1648	35.9238	9.96289	7.24681	10.3717	13.7742	13.3109	15.4923	7.08788	4.99703	11.4504	18.6327	13.4813	15.977	14.2692	7.94672	12.0856	11.7744	7.62485	10.1541	10.9034	10.4663	8.7038	3.97017	10.1657	11.1517	10.0498	7.23902	6.93436	7.49505	13.5272	9.52663	12.5933
SLC7A8|B	6.05159	21.771	16.1596	7.0598	19.2557	21.2282	9.71854	14.137	16.0892	1.36758	7.13408	4.12927	17.8162	4.85264	29.1623	19.514	6.23784	9.92043	16.9476	34.1459	23.102	33.9582	22.2768	35.2611	15.6135	19.5319	11.3625	30.1711	10.1319	12.3292	11.0331	11.9853	22.5753	17.2416	28.8488	15.7513	21.0853	18.9526	18.1393	1.45784	15.0437	11.4514	14.1546	6.17232	13.8083	21.8036	25.4619	11.7718	18.3434
EPHX2|B	6.3853	25.8284	13.6146	1.4606	22.7059	10.9321	10.126	9.26364	12.7642	11.098	11.5248	4.65905	7.04683	13.7409	36.8588	7.55863	9.92235	11.0824	15.3381	21.1417	10.3455	27.2238	17.5837	23.2618	10.4813	4.41648	16.4749	11.827	7.96014	11.595	15.2881	6.68534	27.0824	11.5305	11.9153	14.4468	18.8633	5.64199	21.4694	6.9183	10.3413	7.86627	14.2922	28.084	12.6658	18.5451	17.667	8.53699	23.0413
MCCC2|B	24.6249	41.3707	9.83996	6.01722	9.0547	83.254	-8.35587	154.075	56.6845	125.671	-9.78538	-3.73838	16.2955	37.5941	317.864	71.87	-7.10645	16.6817	10.5572	23.4793	66.8623	49.9927	16.0801	141.239	21.3534	-1.70451	253.169	281.403	32.1201	34.364	13.0404	32.9398	81.3118	15.8512	134.592	27.0878	9.27211	42.7014	24.7406	-13.0877	28.9995	26.6922	2.52907	7.70985	39.1337	4.48052	70.5036	15.3632	2.53761
SLC22A17|B	6.8212	11.5575	12.415	1.73756	20.0448	7.90843	14.1178	9.66623	9.53478	2.08312	8.68154	6.02311	4.36511	4.20792	7.00283	8.07129	7.451	14.3531	19.211	4.0175	4.94131	17.8684	10.6439	7.8445	10.4426	13.5643	8.55031	5.46859	8.2081	6.68943	5.58627	12.0902	9.30242	7.59851	11.2519	5.79744	4.59219	7.71214	12.171	3.1037	5.91255	6.76965	2.97387	4.31043	7.56395	12.5665	1.15501	11.2753	24.0981
PTPRN2|B	8.76557	39.4645	11.6819	-2.9083	21.2197	12.2453	8.05188	3.31532	24.5662	-0.434487	13.8858	-4.4449	1.9689	6.45088	79.767	19.5512	7.2959	6.03913	28.0425	11.6852	45.7973	33.8526	64.7554	43.5601	16.3867	6.91451	27.835	4.69593	53.8994	53.5732	30.2132	2.40122	47.0771	4.43303	32.7023	25.4731	23.2005	13.7277	19.0679	-2.12677	18.3068	29.6484	27.521	35.3824	13.8888	12.1036	12.1708	10.013	4.53775
HGD|B	11.2036	14.0676	6.00474	-1.71887	10.7422	6.90119	4.77592	1.66084	11.2623	3.14242	5.81412	28.7087	2.48561	-0.989583	3.42517	2.00505	39.3984	10.3948	19.4357	16.249	18.0764	33.0384	14.8717	27.3704	11.4605	3.46518	36.2971	21.0039	16.8759	30.5226	24.7042	10.1661	11.5282	5.17483	8.15898	7.3134	11.5327	16.8746	3.48936	0.18161	34.3258	24.4435	20.2664	5.99036	25.3754	11.1183	7.84666	22.8928	18.4353
STARD10|B	11.2805	16.2418	14.7858	47.1243	18.782	10.0341	6.3574	12.0094	19.146	4.44713	29.5877	41.044	15.5028	16.7929	21.4501	17.1886	36.3848	85.5499	28.103	11.5739	16.5937	16.8678	20.2128	28.2455	12.6141	9.51278	23.7598	25.4099	26.3795	28.0425	20.526	13.414	21.3651	33.0488	12.5241	13.4122	7.9276	15.606	16.4125	39.7535	9.15091	22.6972	7.19651	19.0681	9.04603	9.41987	2.46536	23.809	18.1076
YIPF1|B	20.3293	38.5469	21.1223	22.6717	29.1559	27.1459	27.4859	22.3613	20.9284	8.73707	9.92199	8.78554	23.1764	15.3988	47.2814	37.385	22.3938	54.5489	22.2831	16.4938	57.7891	27.0315	49.0684	43.4171	13.058	14.2279	40.5156	40.9707	27.35	40.1864	24.5771	14.665	42.3579	29.1033	25.1533	29.3909	31.537	9.84026	30.4143	9.92557	24.7879	29.0198	13.6678	34.092	24.6542	19.8341	35.9686	29.4838	27.033
AZGP1|B	-65.7571	256.222	144.76	189.366	351.875	-35.6145	371.283	169.488	181.215	-52.0283	107.847	83.1722	-49.6632	-71.9618	484.236	99.8922	119.86	2307.58	508.722	-57.0397	410.207	540.036	355.821	713.431	169.523	169.098	353.473	448.368	-43.8201	204.816	201.076	126.528	121.997	-56.2516	300.127	327.651	203.405	-65.4407	139.229	-97.2633	179.908	133.199	117.751	-76.7806	112.475	306.132	129.971	97.7087	758.067
ABAT|B	6.09572	19.2014	10.2859	2.95915	9.50139	10.6049	7.29115	6.44466	7.25572	3.67121	2.28395	5.14365	4.45758	7.11297	24.8505	7.78357	4.22014	4.76178	8.88818	7.60623	11.3755	11.5407	19.3434	8.76308	6.98952	5.09188	10.9561	17.8487	6.2298	13.2931	7.64293	4.16708	12.0134	4.63642	7.87209	9.96262	33.3405	4.28521	13.8549	3.47639	10.2702	11.0725	7.07801	4.00707	9.65989	8.59026	9.7765	9.32254	8.26274
SEMA4G|B	1.55017	9.24924	18.0071	4.60211	7.99535	8.86997	4.52125	7.71533	2.11136	1.75222	2.88545	2.93115	2.46523	1.64702	5.85183	2.95119	2.44745	8.21272	6.01498	2.57094	9.18827	6.07368	9.31458	2.64762	7.61876	2.74204	5.03543	5.63585	3.45595	6.71878	3.28731	2.08422	10.3525	2.63969	3.40705	2.92577	15.2929	4.77795	3.7521	1.901	2.97845	8.71911	2.84275	1.62554	4.40118	4.59749	3.10186	5.21884	8.89965
ANPEP|B	-14.7531	-3.2334	39.1053	-11.5943	45.3764	-14.4695	74.8114	-7.86808	-12.6291	-14.6178	-10.804	-10.3307	-11.3371	-13.1562	150.364	72.6803	6.67929	108.572	30.5179	-14.9745	88.9733	45.8082	29.6173	61.7392	12.8751	23.5758	2.88955	167.677	-9.70798	73.7228	7.81503	-5.8843	177.482	-13.5676	20.9276	0.496093	146.739	-14.9876	34.5617	-14.6586	-5.80002	-14.9671	-14.8245	-14.3147	16.1748	26.4528	-14.9826	94.5818	118.016
GLB1L3|B	1.83172	22.4399	4.06162	1.83879	6.19904	2.55789	2.67808	2.38534	3.86138	1.7809	2.66648	2.0035	2.05223	5.90267	9.71726	2.96293	2.504	3.15471	4.29171	1.82747	16.1629	4.82036	9.72443	6.91938	9.97523	2.29421	26.0489	4.6314	1.89566	8.57726	4.1777	2.43714	11.3477	5.82463	3.81907	5.904	2.05467	2.47745	3.82478	1.81732	4.87908	4.36693	2.25343	4.08699	4.93529	3.07314	1.75597	3.51177	5.64817
GCAT|B	18.8941	22.013	21.55	13.8543	19.0337	20.6582	7.87186	9.99769	10.9184	-0.241053	12.9299	11.4362	4.6254	27.2645	27.9584	14.4085	45.5967	67.0548	19.5933	11.7824	7.49083	19.5487	31.854	32.2899	8.53594	5.38707	18.7789	15.7279	22.4794	21.5136	11.2469	11.3367	17	22.5775	15.0918	11.5193	23.7308	14.3289	18.3884	0.653169	18.8074	27.7015	22.5856	18.1354	8.24028	7.41325	26.7697	16.1079	17.6579
GPT2|B	8.05232	14.3887	10.6725	2.4497	12.4113	3.6925	28.9214	4.61525	12.0806	10.5171	8.41862	5.91744	9.15681	22.1516	37.236	22.3206	7.50978	16.1324	13.761	24.7039	34.0829	26.0179	20.7591	13.3323	8.91085	11.1321	26.7204	24.0643	11.917	22.6674	20.0075	12.118	23.5315	18.1168	2.82451	17.1043	11.4785	3.38358	8.25801	17.2858	28.3199	16.2175	7.85112	11.1025	13.7444	15.3172	12.9202	13.2743	13.4805
PHYHD1|B	0.94287	21.7424	3.62051	1.35373	11.0488	1.57982	4.47497	4.69137	6.6465	1.27985	5.90803	4.93325	3.27515	1.69175	27.3845	12.3895	9.1655	26.6768	5.16508	1.52383	1.7341	21.1575	5.04925	20.0237	6.69773	5.32767	14.6349	25.0566	3.28403	12.7073	2.92905	8.64371	2.11713	47.7387	4.80903	9.93099	1.33396	1.49918	13.8172	1.03621	17.0914	1.18032	1.91259	2.04909	6.09404	7.95429	27.166	5.87562	8.58733
NANS|B	14.1439	41.3711	14.7058	8.60716	28.9539	32.302	20.4432	16.6323	14.2894	7.84326	21.6548	11.0297	23.0846	33.8089	50.5804	18.0053	29.3372	73.701	22.5819	4.01881	33.0757	31.6807	29.6545	83.928	12.9674	4.43469	41.5194	39.6164	23.0166	37.4824	26.9596	8.4874	29.1128	31.3603	22.9168	14.2535	24.9528	26.0097	18.388	10.3773	22.1195	28.5932	17.1209	13.8713	10.1703	10.3013	47.6753	13.0132	17.9695
FXYD3|B	-7.02082	83.902	38.9741	25.0713	70.4448	10.598	36.1533	31.7243	70.7661	0.544735	13.3405	6.40721	46.7032	67.6003	105.891	70.7078	59.4992	273.38	80.2393	-9.61243	90.3162	61.3702	72.6313	153.677	30.126	14.8232	66.0569	107.462	29.1491	88.6357	66.3932	29.9569	80.7616	153.491	61.6604	47.0736	2.03383	172.488	50.2202	23.3363	13.3997	50.3938	30.3901	43.9698	15.6858	34.6445	80.6799	35.1494	55.7779
PARM1|B	3.67545	36.1746	17.8447	3.35797	29.5255	30.1494	17.7683	24.2762	23.7984	23.5107	8.56142	2.38068	5.43045	13.8895	10.6584	25.9635	4.39641	8.39589	33.2588	6.42978	16.8813	37.3352	17.2679	8.25938	46.2018	16.588	19.3947	14.7362	11.9496	6.92083	19.0182	16.643	38.7601	5.41905	30.9843	21.2851	47.2217	5.87514	17.8549	-1.28713	18.359	12.5333	0.575954	4.76841	26.7621	45.7586	5.83786	17.8098	55.7414
[truncated: 1,050 more columns]

## Sheet: S table 5
Supplementary Table 5 The ICI scores were identified
id	ICI score
TCGA_TCGA-YL-A9WL	6.81105
TCGA_TCGA-J4-A83L	-4.5184
TCGA_TCGA-EJ-5501	1.06066
TCGA_TCGA-ZG-A9N3	3.58554
TCGA_TCGA-EJ-A7NG	-2.61322
TCGA_TCGA-J4-AATZ	2.00202
TCGA_TCGA-FC-7961	-8.35783
TCGA_TCGA-EJ-5510	3.03092
TCGA_TCGA-G9-6365	1.55086
TCGA_TCGA-ZG-A9KY	2.85142
TCGA_TCGA-X4-A8KQ	5.50023
TCGA_TCGA-V1-A8WV	2.48966
TCGA_TCGA-EJ-8472	1.66845
TCGA_TCGA-XK-AAIV	-7.39325
TCGA_TCGA-VN-A943	-5.76354
TCGA_TCGA-HC-7742	-0.592099
TCGA_TCGA-J4-A67N	2.1808
TCGA_TCGA-QU-A6IM	-6.0067
TCGA_TCGA-HC-7747	-3.33213
TCGA_TCGA-ZG-A9L1	1.65531
TCGA_TCGA-ZG-A9ND	-0.955173
TCGA_TCGA-G9-6351	-3.12959
TCGA_TCGA-HC-7820	-2.73474
TCGA_TCGA-XK-AAK1	-3.97778
TCGA_TCGA-HC-7740	3.60511
TCGA_TCGA-V1-A9OA	4.99751
TCGA_TCGA-EJ-A65E	-2.26455
TCGA_TCGA-J9-A8CN	-0.0147891
TCGA_TCGA-KK-A59Y	1.59697
TCGA_TCGA-YL-A8SH	-1.12993
TCGA_TCGA-HC-8262	3.39231
TCGA_TCGA-J9-A52C	-2.53257
TCGA_TCGA-KK-A8IJ	-0.29993
TCGA_TCGA-G9-6498	2.84705
TCGA_TCGA-XK-AAIR	1.66091
TCGA_TCGA-CH-5738	0.128503
TCGA_TCGA-EJ-7782	-3.63863
TCGA_TCGA-G9-6362	7.48958
TCGA_TCGA-G9-6378	1.07925
TCGA_TCGA-XQ-A8TA	8.33723
TCGA_TCGA-HC-7819	3.53197
TCGA_TCGA-HC-7077	2.09101
TCGA_TCGA-ZG-A9LZ	2.69996
TCGA_TCGA-EJ-7315	-5.74886
TCGA_TCGA-EJ-5508	2.96409
TCGA_TCGA-CH-5763	1.13631
TCGA_TCGA-M7-A724	2.45386
TCGA_TCGA-J4-A6G3	0.267159
TCGA_TCGA-EJ-A8FP	-3.6038
TCGA_TCGA-XA-A8JR	-2.5579
TCGA_TCGA-EJ-A65G	-6.98942
TCGA_TCGA-CH-5743	4.9488
TCGA_TCGA-EJ-A7NH	-3.66061
TCGA_TCGA-XJ-A9DX	6.19396
TCGA_TCGA-HI-7171	1.50801
TCGA_TCGA-KC-A4BL	3.38046
TCGA_TCGA-EJ-A7NN	-1.65054
TCGA_TCGA-HC-7817	-6.01552
TCGA_TCGA-HC-A76X	6.39812
TCGA_TCGA-HC-8216	-1.48724
TCGA_TCGA-2A-A8W1	3.31599
TCGA_TCGA-KK-A7AW	4.49635
TCGA_TCGA-G9-6329	6.02354
TCGA_TCGA-VP-A872	-3.82027
TCGA_TCGA-J4-A83N	3.63463
TCGA_TCGA-G9-6385	-6.36129
TCGA_TCGA-HC-7738	-2.91592
TCGA_TCGA-G9-6336	-3.22646
TCGA_TCGA-KK-A6E5	-4.85795
TCGA_TCGA-EJ-A6RA	-5.1878
TCGA_TCGA-V1-A9O7	3.02654
TCGA_TCGA-EJ-7785	2.70156
TCGA_TCGA-EJ-A6RC	-3.76892
TCGA_TCGA-XJ-A9DQ	2.36809
TCGA_TCGA-SU-A7E7	3.24914
TCGA_TCGA-VN-A88Q	6.86604
TCGA_TCGA-VP-A876	8.07481
TCGA_TCGA-HC-7210	-6.26776
TCGA_TCGA-CH-5769	2.20935
TCGA_TCGA-G9-6361	0.567156
TCGA_TCGA-YL-A8HO	-3.28227
TCGA_TCGA-ZG-A9MC	-0.453343
TCGA_TCGA-J4-A67T	-1.90538
TCGA_TCGA-CH-5737	-4.44849
TCGA_TCGA-CH-5765	7.88137
TCGA_TCGA-EJ-5518	-6.15325
TCGA_TCGA-HI-7168	0.54123
TCGA_TCGA-EJ-5507	0.325067
TCGA_TCGA-EJ-7328	3.11171
TCGA_TCGA-KK-A7AP	5.73945
TCGA_TCGA-HC-7232	3.36398
TCGA_TCGA-EJ-A65D	8.53988
TCGA_TCGA-YL-A9WI	-5.68568
TCGA_TCGA-M7-A721	-2.40439
TCGA_TCGA-EJ-A8FU	-0.943706
TCGA_TCGA-G9-6347	-1.32148
TCGA_TCGA-EJ-7125	-3.69137
TCGA_TCGA-M7-A71Y	1.06084
TCGA_TCGA-YL-A9WJ	-3.67744
TCGA_TCGA-KK-A6E3	-11.1753
TCGA_TCGA-YL-A8SJ	1.85985
TCGA_TCGA-CH-5766	3.60372
TCGA_TCGA-V1-A8MG	0.440761
TCGA_TCGA-YL-A8HM	0.448723
TCGA_TCGA-HC-A6HX	1.92553
TCGA_TCGA-2A-A8VV	4.50509
TCGA_TCGA-VN-A88I	-3.79783
TCGA_TCGA-V1-A8WS	10.5814
TCGA_TCGA-HC-A632	3.10716
TCGA_TCGA-EJ-7314	4.83956
TCGA_TCGA-KC-A7F3	-0.254781
TCGA_TCGA-KK-A6DY	5.28138
TCGA_TCGA-HI-7170	-1.81206
TCGA_TCGA-EJ-5503	-3.90077
TCGA_TCGA-V1-A9Z7	-2.34637
TCGA_TCGA-HC-7211	1.43209
TCGA_TCGA-ZG-A9LM	1.08418
TCGA_TCGA-HC-7233	-3.86452
TCGA_TCGA-VN-A88M	6.45324
TCGA_TCGA-EJ-A7NK	-1.42946
TCGA_TCGA-J4-A83I	2.86328
TCGA_TCGA-EJ-A8FN	-1.50647
TCGA_TCGA-J4-A67O	-4.19453
TCGA_TCGA-EJ-7781	-0.538203
TCGA_TCGA-G9-6353	-6.32829
TCGA_TCGA-EJ-7123	-3.30453
TCGA_TCGA-G9-6348	-0.199888
TCGA_TCGA-KK-A59X	-10.2135
TCGA_TCGA-ZG-A9LB	7.46
TCGA_TCGA-CH-5750	2.49464
TCGA_TCGA-KK-A6E4	4.42457
TCGA_TCGA-4L-AA1F	-39.8767
TCGA_TCGA-V1-A9OQ	-4.38783
TCGA_TCGA-J4-A83J	-2.03448
TCGA_TCGA-G9-6369	-10.5401
TCGA_TCGA-QU-A6IO	-3.73674
TCGA_TCGA-J4-A6G1	0.591038
TCGA_TCGA-CH-5741	4.55673
TCGA_TCGA-FC-A4JI	-0.921502
TCGA_TCGA-J9-A8CK	-3.29038
TCGA_TCGA-HC-8260	-4.77609
TCGA_TCGA-KK-A5A1	-0.814413
TCGA_TCGA-EJ-7797	3.75694
TCGA_TCGA-EJ-AB27	-3.65695
TCGA_TCGA-2A-A8VX	2.76326
TCGA_TCGA-QU-A6IL	-0.238069
TCGA_TCGA-KK-A8I6	2.1832
TCGA_TCGA-KK-A6E8	0.35213
TCGA_TCGA-VP-A87H	-1.75114
TCGA_TCGA-HC-A6AQ	-0.751461
TCGA_TCGA-FC-A5OB	-1.51357
TCGA_TCGA-EJ-7788	0.482306
TCGA_TCGA-V1-A9ZI	0.41165
TCGA_TCGA-J9-A52E	-14.5665
TCGA_TCGA-J4-A67L	-2.30471
TCGA_TCGA-ZG-A8QW	-4.40885
TCGA_TCGA-HC-A631	3.94469
TCGA_TCGA-M7-A722	7.29631
TCGA_TCGA-WW-A8ZI	5.75778
TCGA_TCGA-YL-A8SQ	-0.638822
TCGA_TCGA-EJ-8469	1.88275
TCGA_TCGA-EJ-A7NJ	-8.18684
TCGA_TCGA-KC-A7F6	4.57228
TCGA_TCGA-EJ-5498	-0.277064
TCGA_TCGA-M7-A720	0.866092
TCGA_TCGA-MG-AAMC	8.11315
TCGA_TCGA-V1-A8MK	-5.75194
TCGA_TCGA-V1-A9ZR	1.67552
TCGA_TCGA-XK-AAJT	0.184189
TCGA_TCGA-V1-A9OF	-4.86675
TCGA_TCGA-KK-A8I7	-0.744323
TCGA_TCGA-CH-5746	3.32518
TCGA_TCGA-EJ-A65M	-6.36364
TCGA_TCGA-HI-7169	12.5022
TCGA_TCGA-KC-A4BN	-1.47443
TCGA_TCGA-V1-A8ML	-4.74184
TCGA_TCGA-V1-A8MU	-2.78441
TCGA_TCGA-HC-8266	-4.10374
TCGA_TCGA-KK-A7B2	-1.84533
TCGA_TCGA-G9-6379	-2.85688
TCGA_TCGA-EJ-7792	-3.20117
TCGA_TCGA-YL-A8HJ	0.631451
TCGA_TCGA-CH-5748	-2.55345
TCGA_TCGA-XK-AAJU	-2.37401
TCGA_TCGA-YL-A9WX	1.09396
TCGA_TCGA-G9-6384	0.631072
TCGA_TCGA-KK-A8I8	5.1801
TCGA_TCGA-HC-A6AO	3.70656
TCGA_TCGA-VP-A87C	-6.25638
TCGA_TCGA-KK-A8IC	-2.02614
TCGA_TCGA-EJ-8470	-0.688199
TCGA_TCGA-KK-A7AV	-4.58135
TCGA_TCGA-2A-A8VT	3.96569
TCGA_TCGA-YL-A8SA	6.81751
TCGA_TCGA-G9-7519	-5.91466
TCGA_TCGA-HC-7231	2.6075
TCGA_TCGA-YL-A9WH	4.27844
TCGA_TCGA-EJ-7317	-6.7426
TCGA_TCGA-G9-6342	3.47394
TCGA_TCGA-EJ-5522	0.482096
TCGA_TCGA-HC-7230	5.04024
TCGA_TCGA-EJ-7791	-7.64455
TCGA_TCGA-G9-A9S7	3.49754
TCGA_TCGA-HC-A6AS	-7.98108
TCGA_TCGA-G9-6354	2.88501
TCGA_TCGA-VP-A878	-7.48414
TCGA_TCGA-G9-7521	-5.85784
TCGA_TCGA-YL-A9WK	1.00621
TCGA_TCGA-XK-AAJR	-1.06217
TCGA_TCGA-G9-7510	-4.00256
TCGA_TCGA-YJ-A8SW	2.63074
TCGA_TCGA-FC-A66V	-7.22276
TCGA_TCGA-EJ-5516	0.23967
TCGA_TCGA-HC-8258	2.51582
TCGA_TCGA-XJ-A83G	-2.49238
TCGA_TCGA-EJ-5497	0.95196
TCGA_TCGA-YL-A8HL	3.38308
TCGA_TCGA-EJ-7330	0.0397434
TCGA_TCGA-HC-7821	-7.58874
TCGA_TCGA-HC-8256	-3.21624
TCGA_TCGA-V1-A9Z9	-4.85414
TCGA_TCGA-V1-A9OY	-0.750315
TCGA_TCGA-VN-A88R	-4.40648
TCGA_TCGA-XK-AAJP	-5.02482
TCGA_TCGA-2A-A8VL	-4.35737
TCGA_TCGA-EJ-5496	3.5655
TCGA_TCGA-TP-A8TV	-1.89705
TCGA_TCGA-HC-7744	3.98007
TCGA_TCGA-2A-A8W3	4.9328
TCGA_TCGA-EJ-5502	0.805684
TCGA_TCGA-J4-A6M7	4.26437
TCGA_TCGA-KK-A7AU	6.29755
TCGA_TCGA-XJ-A83F	2.47288
TCGA_TCGA-CH-5767	-2.99039
TCGA_TCGA-ZG-A9LY	2.2569
TCGA_TCGA-VN-A88L	4.40897
TCGA_TCGA-V1-A8WL	-5.10575
TCGA_TCGA-J9-A52B	0.820746
TCGA_TCGA-HC-7745	0.371322
TCGA_TCGA-G9-6363	0.338826
TCGA_TCGA-KK-A6E2	7.87892
TCGA_TCGA-XJ-A9DK	1.45597
TCGA_TCGA-G9-6338	6.37284
TCGA_TCGA-G9-6371	0.201552
TCGA_TCGA-EJ-A46H	1.17482
TCGA_TCGA-2A-AAYF	-6.48455
TCGA_TCGA-EJ-7789	4.19663
TCGA_TCGA-G9-A9S0	-0.893949
TCGA_TCGA-G9-6366	-3.79149
TCGA_TCGA-CH-5791	3.39351
TCGA_TCGA-YL-A8SI	-2.72882
TCGA_TCGA-CH-5751	0.678644
TCGA_TCGA-HC-A4ZV	-2.48996
TCGA_TCGA-KK-A8IA	5.32159
TCGA_TCGA-FC-7708	-4.52265
TCGA_TCGA-HC-7078	3.31429
TCGA_TCGA-EJ-5506	2.17463
TCGA_TCGA-EJ-8468	-4.67536
TCGA_TCGA-KK-A7B0	-7.19173
TCGA_TCGA-G9-6332	3.31483
TCGA_TCGA-HC-8259	0.566674
TCGA_TCGA-KK-A8IF	-0.892285
TCGA_TCGA-HC-7737	-5.40815
TCGA_TCGA-EJ-8474	2.87511
TCGA_TCGA-EJ-5527	-0.496198
TCGA_TCGA-J4-A67Q	-3.88709
TCGA_TCGA-EJ-7325	6.47012
TCGA_TCGA-VP-A87K	5.75807
TCGA_TCGA-KK-A59Z	3.17975
TCGA_TCGA-HC-A8CY	2.73239
TCGA_TCGA-EJ-5514	-2.03249
TCGA_TCGA-EJ-5519	1.41736
TCGA_TCGA-VN-A88K	0.356072
TCGA_TCGA-G9-7522	-2.77686
TCGA_TCGA-G9-6364	0.754199
TCGA_TCGA-ZG-A8QZ	1.80226
TCGA_TCGA-EJ-5494	0.637736
TCGA_TCGA-G9-6370	-1.55373
TCGA_TCGA-CH-5740	2.92478
TCGA_TCGA-HC-A9TE	6.07627
TCGA_TCGA-ZG-A9L6	-5.27343
TCGA_TCGA-V1-A8WN	-1.9719
TCGA_TCGA-KK-A7AQ	-2.13694
TCGA_TCGA-J4-A83M	4.14609
TCGA_TCGA-KK-A8IG	0.133575
TCGA_TCGA-QU-A6IN	9.41492
TCGA_TCGA-EJ-A65F	1.71092
TCGA_TCGA-V1-A9ZG	-1.012
TCGA_TCGA-EJ-5509	-2.95572
TCGA_TCGA-G9-6499	-4.87617
TCGA_TCGA-KK-A7B3	-0.882348
TCGA_TCGA-CH-5761	-2.2286
TCGA_TCGA-EJ-A8FO	-4.24233
TCGA_TCGA-EJ-5495	0.156485
TCGA_TCGA-VP-AA1N	-2.7137
TCGA_TCGA-CH-5752	4.79603
TCGA_TCGA-CH-5762	4.62268
TCGA_TCGA-KK-A8IL	-1.2447
TCGA_TCGA-CH-5788	-3.98686
TCGA_TCGA-CH-5744	4.77936
TCGA_TCGA-EJ-5499	2.37588
TCGA_TCGA-ZG-A9L5	4.92863
TCGA_TCGA-TP-A8TT	0.5516
TCGA_TCGA-G9-6339	3.38763
TCGA_TCGA-EJ-5526	-0.239555
TCGA_TCGA-KK-A6E6	1.3183
TCGA_TCGA-ZG-A9L0	-4.85856
TCGA_TCGA-Y6-A8TL	-9.04461
TCGA_TCGA-KK-A6E7	2.84321
TCGA_TCGA-VP-A87D	7.42511
TCGA_TCGA-KC-A7FA	4.15146
TCGA_TCGA-YL-A8SC	1.48926
TCGA_TCGA-J9-A8CL	-7.72556
TCGA_TCGA-HC-A6AN	-0.773966
TCGA_TCGA-EJ-A46G	1.38198
TCGA_TCGA-VP-A879	1.26406
TCGA_TCGA-EJ-7793	-4.20905
TCGA_TCGA-HC-8213	3.55804
TCGA_TCGA-YL-A8SK	4.46458
TCGA_TCGA-YL-A8HK	2.46413
TCGA_TCGA-EJ-7783	5.34263
TCGA_TCGA-EJ-A65J	-1.01265
TCGA_TCGA-XQ-A8TB	2.66091
TCGA_TCGA-HC-7213	0.225697
TCGA_TCGA-XK-AAJA	-3.60553
TCGA_TCGA-KK-A7B4	2.16151
TCGA_TCGA-YL-A8SO	-3.68949
TCGA_TCGA-J9-A8CP	0.0934282
TCGA_TCGA-XJ-A83H	0.94364
TCGA_TCGA-G9-6373	2.16992
TCGA_TCGA-EJ-7331	-4.33204
TCGA_TCGA-EJ-A8FS	-1.99749
TCGA_TCGA-J4-A67M	-3.54407
TCGA_TCGA-H9-A6BY	7.2601
TCGA_TCGA-KC-A7FE	-2.04069
TCGA_TCGA-HC-7081	-6.77519
TCGA_TCGA-G9-A9S4	7.201
TCGA_TCGA-HC-7075	-1.8835
TCGA_TCGA-EJ-5515	-5.85823
TCGA_TCGA-J4-8200	-1.47164
TCGA_TCGA-EJ-5517	-3.48521
TCGA_TCGA-2A-A8VO	-1.96898
TCGA_TCGA-CH-5753	7.40852
TCGA_TCGA-HC-A76W	2.2963
TCGA_TCGA-KK-A8I5	1.71679
TCGA_TCGA-EJ-7784	4.66708
TCGA_TCGA-J4-AAU2	-4.36
TCGA_TCGA-V1-A9Z8	-2.22773
TCGA_TCGA-EJ-5511	1.54922
TCGA_TCGA-HC-A6AL	0.0961806
TCGA_TCGA-XK-AAIW	3.50774
TCGA_TCGA-VN-A88P	-1.10348
TCGA_TCGA-KK-A8ID	5.00965
TCGA_TCGA-HC-A48F	3.45635
TCGA_TCGA-VP-A875	5.72261
TCGA_TCGA-J4-A67R	1.96147
TCGA_TCGA-XJ-A9DI	-0.656306
TCGA_TCGA-VP-A87E	-2.29952
TCGA_TCGA-J4-AATV	1.65487
TCGA_TCGA-2A-AAYO	-5.55762
TCGA_TCGA-KC-A4BV	0.527271
TCGA_TCGA-CH-5768	4.0876
TCGA_TCGA-G9-6343	-1.13738
TCGA_TCGA-ZG-A8QX	2.12413
TCGA_TCGA-YL-A8SB	-1.76026
TCGA_TCGA-V1-A9O5	-1.09848
TCGA_TCGA-EJ-5505	-3.72766
TCGA_TCGA-G9-6356	0.357373
TCGA_TCGA-ZG-A9M4	6.40243
TCGA_TCGA-YL-A8S9	4.19251
TCGA_TCGA-EJ-7794	-4.17907
TCGA_TCGA-G9-6367	-6.49766
TCGA_TCGA-EJ-7786	-7.1615
TCGA_TCGA-CH-5739	1.44232
TCGA_TCGA-J4-A83K	0.682118
TCGA_TCGA-Y6-A9XI	2.22084
TCGA_TCGA-CH-5789	-3.31878
TCGA_TCGA-HC-A8D0	4.54467
TCGA_TCGA-QU-A6IP	0.96117
TCGA_TCGA-KK-A8I9	-4.16446
TCGA_TCGA-EJ-A7NF	5.69176
TCGA_TCGA-HC-7750	-1.73556
TCGA_TCGA-KC-A4BR	1.0901
TCGA_TCGA-EJ-7115	-1.58039
TCGA_TCGA-G9-7525	0.543179
TCGA_TCGA-EJ-5542	-0.246574
TCGA_TCGA-V1-A9OL	-0.912656
TCGA_TCGA-EJ-A46I	-1.21825
TCGA_TCGA-J4-A67S	0.677042
TCGA_TCGA-CH-5794	5.67802
TCGA_TCGA-HC-A8D1	0.664106
TCGA_TCGA-CH-5745	0.418459
TCGA_TCGA-V1-A9OH	3.63332
TCGA_TCGA-ZG-A9L9	-5.27278
TCGA_TCGA-X4-A8KS	8.511
TCGA_TCGA-2A-AAYU	3.47724
TCGA_TCGA-EJ-A46F	9.79551
TCGA_TCGA-HC-7736	-1.08074
TCGA_TCGA-KK-A59V	-3.00005
TCGA_TCGA-ZG-A9LS	-7.76752
TCGA_TCGA-YL-A8S8	-0.256031
TCGA_TCGA-ZG-A9LU	2.44252
TCGA_TCGA-V1-A9OX	-3.40284
TCGA_TCGA-EJ-5531	-4.54141
TCGA_TCGA-EJ-A46D	0.151203
TCGA_TCGA-EJ-A7NM	3.34772
TCGA_TCGA-YL-A8SR	-0.784097
TCGA_TCGA-EJ-7318	-0.566393
TCGA_TCGA-CH-5772	-2.90655
TCGA_TCGA-EJ-7312	-2.95727
TCGA_TCGA-CH-5771	-1.57107
TCGA_TCGA-V1-A8X3	-0.174789
TCGA_TCGA-HC-8265	3.84883
TCGA_TCGA-EJ-5512	1.27933
TCGA_TCGA-EJ-5504	-5.03726
TCGA_TCGA-HC-8264	-9.18099
TCGA_TCGA-J9-A52D	-4.98772
TCGA_TCGA-HC-7748	-0.631553
TCGA_TCGA-EJ-AB20	3.61166
TCGA_TCGA-HC-7079	-1.84895
TCGA_TCGA-HC-7818	1.55669
TCGA_TCGA-ZG-A9LN	-3.08296
TCGA_TCGA-H9-7775	-1.87837
TCGA_TCGA-J4-8198	2.82301
TCGA_TCGA-H9-A6BX	-1.28495
TCGA_TCGA-ZG-A9L2	-8.56039
TCGA_TCGA-EJ-5524	0.516838
TCGA_TCGA-KK-A6E0	-5.27987
TCGA_TCGA-CH-5754	2.45084
TCGA_TCGA-TK-A8OK	-0.929076
TCGA_TCGA-EJ-7327	-0.273293
TCGA_TCGA-HC-7209	3.98909
TCGA_TCGA-EJ-A46E	6.12594
TCGA_TCGA-EJ-A65B	-5.84896
TCGA_TCGA-XK-AAJ3	-8.3525
TCGA_TCGA-VP-A87J	1.04217
TCGA_TCGA-KK-A6E1	4.7233
TCGA_TCGA-HC-7749	0.116691
TCGA_TCGA-CH-5764	7.47598
TCGA_TCGA-V1-A9O9	2.08394
TCGA_TCGA-FC-A8O0	3.6619
TCGA_TCGA-EJ-7321	6.83046
TCGA_TCGA-V1-A8MM	-0.926815
TCGA_TCGA-KK-A8IK	5.51522
TCGA_TCGA-M7-A723	-5.048
TCGA_TCGA-KK-A8II	6.3075
TCGA_TCGA-KK-A7B1	1.81034
TCGA_TCGA-EJ-7218	-7.49717
TCGA_TCGA-ZG-A8QY	1.97061
TCGA_TCGA-G9-7509	-1.43712
TCGA_TCGA-CH-5790	7.09348
TCGA_TCGA-G9-6333	-4.4021
TCGA_TCGA-FC-A6HD	7.43437
TCGA_TCGA-M7-A71Z	9.24534
TCGA_TCGA-G9-6496	0.674826
TCGA_TCGA-VP-A87B	-3.84603
TCGA_TCGA-V1-A9ZK	-4.43943
TCGA_TCGA-HC-A6AP	-3.71112
TCGA_TCGA-HC-8257	3.53367
TCGA_TCGA-EJ-5525	-7.27608
TCGA_TCGA-HC-7080	-1.42632
TCGA_TCGA-YL-A8SL	3.62046
TCGA_TCGA-M7-A725	0.345842
TCGA_TCGA-YL-A8SP	7.07311
TCGA_TCGA-EJ-5532	-4.1207
TCGA_TCGA-YL-A9WY	-7.3279
TCGA_TCGA-EJ-5521	-0.532848
TCGA_TCGA-HC-A6HY	1.6254
TCGA_TCGA-ZG-A9L4	0.338867
TCGA_TCGA-VN-A88O	-5.14987
TCGA_TCGA-KK-A8IH	2.36688
TCGA_TCGA-EJ-A46B	-8.75625
TCGA_TCGA-G9-7523	-6.38287
TCGA_TCGA-V1-A8MF	1.90224
TCGA_TCGA-HC-A9TH	-1.27902
TCGA_TCGA-G9-6377	2.23809
TCGA_TCGA-G9-6494	-0.248888
TCGA_TCGA-EJ-5530	3.93912
TCGA_TCGA-J9-A8CM	-1.5934
TCGA_TCGA-HC-7752	8.94604
TCGA_TCGA-HC-8261	-2.87109
TCGA_TCGA-KK-A8IM	2.03891
TCGA_TCGA-KK-A7AY	3.96862
TCGA_TCGA-KC-A7F5	0.10594
TCGA_TCGA-V1-A9OT	8.22274
TCGA_TCGA-KK-A8IB	2.35105
TCGA_TCGA-J4-A67K	8.60649
TCGA_TCGA-VN-A88N	1.3434
TCGA_TCGA-HC-7212	4.94841
TCGA_TCGA-ZG-A9NI	0.526896
TCGA_TCGA-KK-A7AZ	4.86613
TCGA_TCGA-KC-A7FD	5.12775
TCGA_TCGA-KK-A8I4	-2.54204
TCGA_TCGA-V1-A8WW	1.14233
TCGA_TCGA-CH-5792	-5.00005
CPGEA_T1	-4.90893
CPGEA_T6	1.46109
CPGEA_T10	-3.27024
CPGEA_T12	0.595258
CPGEA_T19	-1.45675
CPGEA_T23	0.992412
CPGEA_T26	-2.17987
CPGEA_T28	-1.10534
CPGEA_T31	-1.75538
CPGEA_T32	-1.67816
CPGEA_T34	1.97557
CPGEA_T37	-0.821353
CPGEA_T47	2.00761
CPGEA_T50	-4.76564
CPGEA_T54	0.115881
CPGEA_T57	1.77192
CPGEA_T58	-2.37115
CPGEA_T60	2.64439
CPGEA_T61	-2.44533
CPGEA_T62	0.92142
CPGEA_T64	0.739344
CPGEA_T67	1.10981
CPGEA_T69	2.41498
CPGEA_T71	-0.482253
CPGEA_T72	0.098687
CPGEA_T78	3.74267
CPGEA_T85	-0.271011
CPGEA_T92	-3.84137
CPGEA_T96	2.66071
CPGEA_T103	1.38207
CPGEA_T109	6.7564
CPGEA_T111	-3.04286
CPGEA_T114	-1.44447
CPGEA_T120	1.21329
CPGEA_T123	-0.975551
CPGEA_T124	4.69191
CPGEA_T125	0.82981
CPGEA_T132	-1.36437
CPGEA_T139	-0.143138
CPGEA_T160	6.50665
CPGEA_T162	0.968538
CPGEA_T166	6.85687
CPGEA_T167	3.30418
CPGEA_T172	2.50648
CPGEA_T178	-1.35757
CPGEA_T182	-0.726018
CPGEA_T185	-3.78225
CPGEA_T186	8.52098
CPGEA_T198	3.91935
CPGEA_T201	7.3578
CPGEA_T202	-0.333995
CPGEA_T209	-0.565338
CPGEA_T210	-1.93675
CPGEA_T216	-1.40219
CPGEA_T229	5.13023
CPGEA_T231	-0.903813
CPGEA_T232	-1.09736
CPGEA_T233	-2.52374
CPGEA_T237	0.897466
CPGEA_T250	-3.25202
CPGEA_T258	-1.64264
CPGEA_T265	-0.232972
CPGEA_T271	-1.66056
CPGEA_T273	0.140277
CPGEA_T274	2.11976
CPGEA_T279	1.197
CPGEA_T283	-3.55126
CPGEA_T286	2.51909
CPGEA_T289	-3.44675
CPGEA_T300	4.17394
CPGEA_T312	-3.23693
CPGEA_T314	-2.83105
CPGEA_T318	-2.97001
CPGEA_T319	0.613324
CPGEA_T325	2.24468
CPGEA_T326	1.70422
CPGEA_T329	0.257834
CPGEA_T330	5.30578
CPGEA_T334	-0.697412
CPGEA_T335	-1.05539
CPGEA_T339	-5.18958
CPGEA_T340	-3.48941
CPGEA_T342	-3.19721
CPGEA_T349	2.05856
CPGEA_T373	1.16592
CPGEA_T375	-2.66881
CPGEA_T378	6.23511
CPGEA_T384	-1.56163
CPGEA_T391	-2.3009
CPGEA_T393	-0.866922
CPGEA_T399	2.68648
CPGEA_T405	-0.186807
CPGEA_T408	-1.46571
CPGEA_T431	5.49629
CPGEA_T434	2.62964
CPGEA_T467	-0.485019
CPGEA_T473	-1.24884
CPGEA_T480	0.69024
CPGEA_T482	-2.59276
CPGEA_T487	-2.51632
CPGEA_T498	-0.169127
CPGEA_T502	-0.696126
CPGEA_T508	-3.50502
CPGEA_T509	-2.75641
CPGEA_T513	-3.54487
CPGEA_T515	1.93092
CPGEA_T521	-4.18825
CPGEA_T551	-1.51971
CPGEA_T558	-3.42827
CPGEA_T563	-0.82279
CPGEA_T565	3.0012
CPGEA_T574	2.98785
CPGEA_T576	-3.61485
CPGEA_T577	-4.29861
CPGEA_T587	0.202335
CPGEA_T595	-1.0673
CPGEA_T600	0.22901
CPGEA_T605	-1.04819
CPGEA_T607	-1.68322
CPGEA_T608	-0.630985
CPGEA_T613	0.247038
CPGEA_T643	2.04295
CPGEA_T659	0.811262
CPGEA_T716	2.49057
CPGEA_T18	-0.49283
CPGEA_T84	-1.22296
CPGEA_T133	-0.130964
CPGEA_T438	1.70373
CPGEA_T496	-1.64345
CPGEA_T585	1.1144
CPGEA_T637	2.38502
CPGEA_T727	1.40037
CPGEA_T728	-3.49661
CPGEA_T729	-1.03457
CPGEA_T661	2.614
CPGEA_T705	-1.16214
GSE70769_GSM1817906	-3.67645
GSE70769_GSM1817907	-0.189619
GSE70769_GSM1817908	-3.68549
GSE70769_GSM1817909	1.79319
GSE70769_GSM1817910	3.28595
GSE70769_GSM1817911	2.14322
GSE70769_GSM1817912	0.592207
GSE70769_GSM1817913	1.10629
GSE70769_GSM1817914	2.5142
GSE70769_GSM1817915	2.95512
GSE70769_GSM1817916	2.96696
GSE70769_GSM1817917	0.857124
GSE70769_GSM1817918	2.5299
GSE70769_GSM1817919	-2.53839
GSE70769_GSM1817920	2.01149
GSE70769_GSM1817921	-0.185634
GSE70769_GSM1817922	-0.749248
GSE70769_GSM1817923	2.7935
GSE70769_GSM1817924	-0.676991
GSE70769_GSM1817925	-5.49449
GSE70769_GSM1817926	0.108425
GSE70769_GSM1817927	-2.72546
GSE70769_GSM1817928	0.0237976
GSE70769_GSM1817929	-0.100492
GSE70769_GSM1817930	-0.0466127
GSE70769_GSM1817931	2.64445
GSE70769_GSM1817932	-1.56533
GSE70769_GSM1817933	-1.32062
GSE70769_GSM1817934	2.28072
GSE70769_GSM1817935	-0.164441
GSE70769_GSM1817936	-2.25024
GSE70769_GSM1817937	-1.76687
GSE70769_GSM1817938	-1.62308
GSE70769_GSM1817939	2.54113
GSE70769_GSM1817940	-0.0918737
GSE70769_GSM1817941	4.95704
GSE70769_GSM1817942	2.05885
GSE70769_GSM1817943	-0.365782
GSE70769_GSM1817944	3.0419
GSE70769_GSM1817945	-4.48665
GSE70769_GSM1817946	2.58861
GSE70769_GSM1817947	-4.17587
GSE70769_GSM1817948	-2.04343
GSE70769_GSM1817949	2.62394
GSE70769_GSM1817950	0.00816228
GSE70769_GSM1817951	0.179931
GSE70769_GSM1817952	-1.48025
GSE70769_GSM1817953	-2.40454
GSE70769_GSM1817954	-0.258707
GSE70769_GSM1817955	0.120921
GSE70769_GSM1817956	-1.9104
GSE70769_GSM1817957	-0.913703
GSE70769_GSM1817958	2.43101
GSE70769_GSM1817959	-1.56238
GSE70769_GSM1817960	-4.42194
GSE70769_GSM1817961	-2.35295
GSE70769_GSM1817962	0.509826
GSE70769_GSM1817963	5.5614
GSE70769_GSM1817964	0.221318
GSE70769_GSM1817965	3.36341
GSE70769_GSM1817966	1.69137
GSE70769_GSM1817967	2.60369
GSE70769_GSM1817968	-2.90834
GSE70769_GSM1817969	-0.819412
GSE70769_GSM1817970	0.802191
GSE70769_GSM1817971	2.11102
GSE70769_GSM1817972	0.558404
GSE70769_GSM1817973	-5.9352
GSE70769_GSM1817974	-1.74812
GSE70769_GSM1817975	-3.20132
GSE70769_GSM1817976	1.95656
GSE70769_GSM1817977	4.76417
GSE70769_GSM1817978	3.75772
GSE70769_GSM1817979	-4.30771
GSE70769_GSM1817980	1.0938
GSE70769_GSM1817981	-0.776183
GSE70769_GSM1817982	3.76108
GSE70769_GSM1817983	-2.79761
GSE70769_GSM1817984	0.149566
GSE70769_GSM1817985	-0.641429
GSE70769_GSM1817986	-1.47844
GSE70769_GSM1817987	-3.6933
GSE70769_GSM1817988	7.1753
GSE70769_GSM1817989	4.55151
GSE70769_GSM1817990	-2.84628
GSE70769_GSM1817991	0.492196
GSE70769_GSM1817992	-2.81339
GSE70769_GSM1817993	0.719479
GSE70769_GSM1817994	-2.17496
GSE70769_GSM1817995	0.66721
GSE70769_GSM1817996	1.49359
GSE70769_GSM1817997	-1.85466
GSE70769_GSM1817998	-3.79183
GSE70769_GSM1817999	-1.6912
GSE70768_GSM1817707	4.55639
GSE70768_GSM1817708	9.50627
GSE70768_GSM1817709	10.8313
GSE70768_GSM1817710	1.49287
GSE70768_GSM1817711	3.51221
GSE70768_GSM1817712	1.76322
GSE70768_GSM1817713	6.23003
GSE70768_GSM1817714	4.224
GSE70768_GSM1817715	4.59469
GSE70768_GSM1817716	5.79262
GSE70768_GSM1817717	7.32944
GSE70768_GSM1817718	5.29223
GSE70768_GSM1817719	2.42988
GSE70768_GSM1817720	-0.509398
GSE70768_GSM1817721	2.32297
GSE70768_GSM1817722	0.704319
GSE70768_GSM1817723	3.49364
GSE70768_GSM1817724	-1.48337
GSE70768_GSM1817725	-2.47019
GSE70768_GSM1817726	0.361765
GSE70768_GSM1817727	-0.116559
GSE70768_GSM1817728	2.28168
GSE70768_GSM1817729	-3.12887
GSE70768_GSM1817730	0.270305
GSE70768_GSM1817731	-3.24185
GSE70768_GSM1817732	-3.29082
GSE70768_GSM1817733	-2.21309
GSE70768_GSM1817734	-2.51717
GSE70768_GSM1817735	-0.433044
GSE70768_GSM1817736	0.938551
GSE70768_GSM1817737	-1.34504
GSE70768_GSM1817738	-1.15111
GSE70768_GSM1817739	-0.444313
GSE70768_GSM1817740	-3.34723
GSE70768_GSM1817741	-1.87217
GSE70768_GSM1817742	-3.00798
GSE70768_GSM1817743	-1.26675
GSE70768_GSM1817744	0.619069
GSE70768_GSM1817745	2.16466
GSE70768_GSM1817746	-1.40464
GSE70768_GSM1817747	-3.42807
GSE70768_GSM1817748	-2.7273
GSE70768_GSM1817749	1.13321
GSE70768_GSM1817750	-2.06237
GSE70768_GSM1817751	-0.413935
GSE70768_GSM1817752	0.271208
GSE70768_GSM1817753	-1.65411
GSE70768_GSM1817754	-1.12017
GSE70768_GSM1817755	-0.332458
GSE70768_GSM1817756	-0.0804649
GSE70768_GSM1817757	-1.96056
GSE70768_GSM1817758	0.967044
GSE70768_GSM1817759	-2.07741
GSE70768_GSM1817760	-2.43099
GSE70768_GSM1817761	4.11684
GSE70768_GSM1817762	-0.793522
GSE70768_GSM1817763	-2.29278
GSE70768_GSM1817764	-1.37861
GSE70768_GSM1817765	-1.12473
GSE70768_GSM1817766	-1.44953
GSE70768_GSM1817767	-0.363087
GSE70768_GSM1817768	-1.54042
GSE70768_GSM1817769	0.331808
GSE70768_GSM1817770	-0.508097
GSE70768_GSM1817771	2.5988
GSE70768_GSM1817772	-1.88024
GSE70768_GSM1817773	-2.72565
GSE70768_GSM1817774	-0.762961
GSE70768_GSM1817775	3.84809
GSE70768_GSM1817776	-1.2391
GSE70768_GSM1817777	-0.692743
GSE70768_GSM1817778	-4.4112
GSE70768_GSM1817779	-4.52632
GSE70768_GSM1817780	-1.48211
GSE70768_GSM1817781	-2.18493
GSE70768_GSM1817782	5.01926
GSE70768_GSM1817783	-2.80074
GSE70768_GSM1817784	-0.693039
GSE70768_GSM1817785	-2.38759
GSE70768_GSM1817786	-1.14398
GSE70768_GSM1817787	0.505673
GSE70768_GSM1817788	-2.89472
GSE70768_GSM1817789	3.80107
GSE70768_GSM1817790	-1.02852
GSE70768_GSM1817791	-1.04067
GSE70768_GSM1817792	-2.48989
GSE70768_GSM1817793	5.1534
GSE70768_GSM1817794	0.308276
GSE70768_GSM1817795	-4.85309
GSE70768_GSM1817796	-2.42981
GSE70768_GSM1817797	-2.1664
GSE70768_GSM1817798	-2.07517
GSE70768_GSM1817799	2.91859
GSE70768_GSM1817800	-3.69177
GSE70768_GSM1817801	-4.93595
GSE70768_GSM1817802	0.575943
GSE70768_GSM1817803	-1.71548
GSE70768_GSM1817804	-5.5153
GSE70768_GSM1817805	-3.41272
GSE70768_GSM1817806	1.29671
GSE70768_GSM1817807	-0.379549
GSE70768_GSM1817808	-1.33644
GSE70768_GSM1817809	1.70096
GSE70768_GSM1817810	-2.24649
GSE70768_GSM1817811	3.86115
GSE70768_GSM1817812	-0.232025
GSE70768_GSM1817813	-4.89183
GSE70768_GSM1817814	-0.488781
GSE70768_GSM1817815	4.69862
GSE70768_GSM1817816	-0.481055
GSE70768_GSM1817817	4.42578
GSE70768_GSM1817818	-2.52809
GSE70768_GSM1817819	1.99501
GSE70768_GSM1817820	-3.63606
GSE70768_GSM1817821	3.03354
GSE70768_GSM1817822	5.08748
GSE70768_GSM1817823	5.61229
GSE70768_GSM1817824	-0.926369
GSE70768_GSM1817825	0.360393
GSE70768_GSM1817826	0.285193
GSE70768_GSM1817827	1.25477
GSE70768_GSM1817828	-2.93017
GSE70768_GSM1817829	0.485489
GSE70768_GSM1817830	1.64863
GSE70768_GSM1817831	-0.972825
GSE70768_GSM1817832	-0.231017
GSE116918_GSM3263664	-2.88993
GSE116918_GSM3263665	2.6348
GSE116918_GSM3263666	-1.45401
GSE116918_GSM3263667	-0.6682
GSE116918_GSM3263668	0.525424
GSE116918_GSM3263669	1.11494
GSE116918_GSM3263670	-0.618397
GSE116918_GSM3263671	1.43311
GSE116918_GSM3263672	-0.140399
GSE116918_GSM3263673	-0.941367
GSE116918_GSM3263674	-1.96985
GSE116918_GSM3263675	0.0808777
GSE116918_GSM3263676	1.2521
GSE116918_GSM3263677	-1.43937
GSE116918_GSM3263678	0.488316
GSE116918_GSM3263679	-1.67482
GSE116918_GSM3263680	-0.109918
GSE116918_GSM3263681	-2.18322
GSE116918_GSM3263682	-1.14661
GSE116918_GSM3263683	0.0443159
GSE116918_GSM3263684	-1.38337
GSE116918_GSM3263685	0.145757
GSE116918_GSM3263686	-0.94703
GSE116918_GSM3263687	-2.47623
GSE116918_GSM3263688	-0.779602
GSE116918_GSM3263689	2.26014
GSE116918_GSM3263690	-0.939723
GSE116918_GSM3263691	2.24483
GSE116918_GSM3263692	2.04388
GSE116918_GSM3263693	-0.397472
GSE116918_GSM3263694	-0.278863
GSE116918_GSM3263695	-0.639095
GSE116918_GSM3263696	2.05372
GSE116918_GSM3263697	-0.370015
GSE116918_GSM3263698	-0.863975
GSE116918_GSM3263699	3.66267
GSE116918_GSM3263700	-0.424552
GSE116918_GSM3263701	1.0191
GSE116918_GSM3263702	2.99317
GSE116918_GSM3263703	-0.434861
GSE116918_GSM3263704	0.723764
GSE116918_GSM3263705	-0.788017
GSE116918_GSM3263706	0.242807
GSE116918_GSM3263707	1.52725
GSE116918_GSM3263708	-0.358637
GSE116918_GSM3263709	-1.45815
GSE116918_GSM3263710	-0.351504
GSE116918_GSM3263711	0.318036
GSE116918_GSM3263712	-3.26931
GSE116918_GSM3263713	2.80555
GSE116918_GSM3263714	3.36143
GSE116918_GSM3263715	1.01628
GSE116918_GSM3263716	-0.242793
GSE116918_GSM3263717	0.395199
GSE116918_GSM3263718	-2.63877
GSE116918_GSM3263719	0.473029
GSE116918_GSM3263720	-0.139256
GSE116918_GSM3263721	-0.404174
GSE116918_GSM3263722	-0.792574
GSE116918_GSM3263723	-0.167784
GSE116918_GSM3263724	-0.464527
GSE116918_GSM3263725	-1.13519
GSE116918_GSM3263726	-4.21115
GSE116918_GSM3263727	0.912268
GSE116918_GSM3263728	-1.36752
GSE116918_GSM3263729	3.03117
GSE116918_GSM3263730	0.497734
GSE116918_GSM3263731	-0.0468369
GSE116918_GSM3263732	-0.048908
GSE116918_GSM3263733	0.713153
GSE116918_GSM3263734	4.81246
GSE116918_GSM3263735	1.2344
GSE116918_GSM3263736	4.37028
GSE116918_GSM3263737	2.40137
GSE116918_GSM3263738	0.949693
GSE116918_GSM3263739	-1.26231
GSE116918_GSM3263740	-2.26206
GSE116918_GSM3263741	0.055436
GSE116918_GSM3263742	3.28899
GSE116918_GSM3263743	-0.0944869
GSE116918_GSM3263744	3.26825
GSE116918_GSM3263745	-2.01996
GSE116918_GSM3263746	-1.33899
GSE116918_GSM3263747	0.685027
GSE116918_GSM3263748	-1.08511
GSE116918_GSM3263749	0.163692
GSE116918_GSM3263750	-1.1635
GSE116918_GSM3263751	-0.212191
GSE116918_GSM3263752	2.84069
GSE116918_GSM3263753	-1.35052
GSE116918_GSM3263754	0.0746841
GSE116918_GSM3263755	1.33513
GSE116918_GSM3263756	-1.63277
GSE116918_GSM3263757	-0.422295
GSE116918_GSM3263758	4.08956
GSE116918_GSM3263759	-1.53497
GSE116918_GSM3263760	-0.166971
GSE116918_GSM3263761	-0.683606
GSE116918_GSM3263762	2.76364
GSE116918_GSM3263763	-1.89377
GSE116918_GSM3263764	1.79332
GSE116918_GSM3263765	1.57231
GSE116918_GSM3263766	-0.889867
GSE116918_GSM3263767	-0.688029
GSE116918_GSM3263768	1.42112
GSE116918_GSM3263769	-2.10857
GSE116918_GSM3263770	-1.01779
GSE116918_GSM3263771	-2.73424
GSE116918_GSM3263772	0.9206
GSE116918_GSM3263773	0.989401
GSE116918_GSM3263774	1.00035
GSE116918_GSM3263775	1.46985
GSE116918_GSM3263776	3.36069
GSE116918_GSM3263777	-2.08592
GSE116918_GSM3263778	-0.181893
GSE116918_GSM3263779	2.89166
GSE116918_GSM3263780	3.3317
GSE116918_GSM3263781	-1.6025
GSE116918_GSM3263782	0.329995
GSE116918_GSM3263783	0.719259
GSE116918_GSM3263784	-0.287065
GSE116918_GSM3263785	3.14224
GSE116918_GSM3263786	0.481045
GSE116918_GSM3263787	-0.227759
GSE116918_GSM3263788	1.91158
GSE116918_GSM3263789	0.977837
GSE116918_GSM3263790	2.71552
GSE116918_GSM3263791	-0.682334
GSE116918_GSM3263792	0.960929
GSE116918_GSM3263793	-1.18893
GSE116918_GSM3263794	-0.0720186
GSE116918_GSM3263795	0.946558
GSE116918_GSM3263796	0.35023
GSE116918_GSM3263797	-0.84523
GSE116918_GSM3263798	0.433895
GSE116918_GSM3263799	-1.26153
GSE116918_GSM3263800	-1.22723
GSE116918_GSM3263801	0.577071
GSE116918_GSM3263802	-0.160612
GSE116918_GSM3263803	-0.48944
GSE116918_GSM3263804	0.0515892
GSE116918_GSM3263805	0.22904
GSE116918_GSM3263806	0.921899
GSE116918_GSM3263807	-0.658106
GSE116918_GSM3263808	-0.854325
GSE116918_GSM3263809	-2.65465
GSE116918_GSM3263810	0.745232
GSE116918_GSM3263811	-1.99593
GSE116918_GSM3263812	-0.665284
GSE116918_GSM3263813	1.01803
GSE116918_GSM3263814	-1.47905
GSE116918_GSM3263815	0.746405
GSE116918_GSM3263816	-1.18477
GSE116918_GSM3263817	0.729262
GSE116918_GSM3263818	0.685205
GSE116918_GSM3263819	1.73893
GSE116918_GSM3263820	1.55592
GSE116918_GSM3263821	-1.07587
GSE116918_GSM3263822	1.23225
GSE116918_GSM3263823	0.717169
GSE116918_GSM3263824	-4.35116
GSE116918_GSM3263825	1.2024
GSE116918_GSM3263826	1.07552
GSE116918_GSM3263827	-0.276049
GSE116918_GSM3263828	0.832716
GSE116918_GSM3263829	-2.62516
GSE116918_GSM3263830	0.445762
GSE116918_GSM3263831	0.601333
GSE116918_GSM3263832	-2.95909
GSE116918_GSM3263833	-2.00728
GSE116918_GSM3263834	2.17456
GSE116918_GSM3263835	-1.47118
GSE116918_GSM3263836	0.198751
GSE116918_GSM3263837	2.96656
GSE116918_GSM3263838	0.104572
GSE116918_GSM3263839	0.152848
GSE116918_GSM3263840	1.01602
GSE116918_GSM3263841	0.759902
GSE116918_GSM3263842	0.108904
GSE116918_GSM3263843	0.56624
GSE116918_GSM3263844	1.16729
GSE116918_GSM3263845	-1.64052
GSE116918_GSM3263846	1.99306
GSE116918_GSM3263847	-0.043199
GSE116918_GSM3263848	-3.12186
GSE116918_GSM3263849	-0.715888
GSE116918_GSM3263850	-0.335185
GSE116918_GSM3263851	2.60154
GSE116918_GSM3263852	0.848055
GSE116918_GSM3263853	-1.13269
GSE116918_GSM3263854	0.0239586
GSE116918_GSM3263855	2.85427
GSE116918_GSM3263856	0.352745
GSE116918_GSM3263857	1.43298
GSE116918_GSM3263858	-0.129336
GSE116918_GSM3263859	0.0926839
GSE116918_GSM3263860	-2.51853
GSE116918_GSM3263861	-0.764945
GSE116918_GSM3263862	-0.950477
GSE116918_GSM3263863	0.387175
GSE116918_GSM3263864	0.332468
GSE116918_GSM3263865	2.1831
GSE116918_GSM3263866	-0.572944
GSE116918_GSM3263867	-0.970581
GSE116918_GSM3263868	-1.88634
GSE116918_GSM3263869	-0.313429
GSE116918_GSM3263870	-0.859713
GSE116918_GSM3263871	-0.681558
GSE116918_GSM3263872	-2.54829
GSE116918_GSM3263873	-1.31967
GSE116918_GSM3263874	-0.762935
GSE116918_GSM3263875	-0.642436
GSE116918_GSM3263876	-1.59557
GSE116918_GSM3263877	1.05451
GSE116918_GSM3263878	1.22374
GSE116918_GSM3263879	0.315304
GSE116918_GSM3263880	-3.21595
GSE116918_GSM3263881	-1.86778
GSE116918_GSM3263882	0.853819
GSE116918_GSM3263883	-0.602452
GSE116918_GSM3263884	-0.012
GSE116918_GSM3263885	-2.55081
GSE116918_GSM3263886	0.0996197
GSE116918_GSM3263887	-1.11905
GSE116918_GSM3263888	-0.507321
GSE116918_GSM3263889	-0.34172
GSE116918_GSM3263890	-1.8041
GSE116918_GSM3263891	-0.561691
GSE116918_GSM3263892	-1.14781
GSE116918_GSM3263893	-0.662653
GSE116918_GSM3263894	1.12502
GSE116918_GSM3263895	2.92172
GSE116918_GSM3263896	-3.74135
GSE116918_GSM3263897	-2.37621
GSE116918_GSM3263898	-0.523602
GSE116918_GSM3263899	2.30977
GSE116918_GSM3263900	0.233603
GSE116918_GSM3263901	-0.870043
GSE116918_GSM3263902	-0.892049
GSE116918_GSM3263903	-2.52015
GSE116918_GSM3263904	-0.328964
GSE116918_GSM3263905	-1.21897
GSE116918_GSM3263906	1.56689
GSE116918_GSM3263907	-0.637453
GSE116918_GSM3263908	-1.16027
GSE116918_GSM3263909	1.22492
GSE116918_GSM3263910	1.17446
GSE116918_GSM3263911	0.0228604

## Sheet: S table 6
Supplementary Table 6 The TMB values were listed
id	TMB
TCGA-G9-6342	0.157895
TCGA-VP-A87B	0.605263
TCGA-KK-A8IM	0.315789
TCGA-EJ-7785	0.210526
TCGA-KC-A4BV	0.447368
TCGA-G9-6378	0.0526316
TCGA-VN-A88K	0.552632
TCGA-V1-A9ZR	0.5
TCGA-G9-6329	0.0526316
TCGA-EJ-AB27	0.0263158
TCGA-EJ-8469	0.236842
TCGA-V1-A8WL	0.552632
TCGA-EJ-5505	0.394737
TCGA-FC-A6HD	0.447368
TCGA-KK-A7B0	0.131579
TCGA-ZG-A8QX	0.368421
TCGA-J4-A83K	0.210526
TCGA-VP-A879	0.421053
TCGA-KK-A6E8	0.578947
TCGA-EJ-7125	0.447368
TCGA-KK-A6E4	0.473684
TCGA-HC-7738	0.421053
TCGA-YL-A8SH	0.526316
TCGA-J4-A83M	0.368421
TCGA-HC-A9TE	0.473684
TCGA-X4-A8KQ	0.605263
TCGA-HC-7078	0.657895
TCGA-2A-AAYF	0.368421
TCGA-EJ-5494	0.157895
TCGA-G9-6351	0.131579
TCGA-CH-5768	0.5
TCGA-VP-A876	0.263158
TCGA-G9-6365	0.236842
TCGA-CH-5739	0.578947
TCGA-ZG-A8QZ	0.289474
TCGA-EJ-5498	0.0526316
TCGA-KK-A8ID	0.684211
TCGA-CH-5764	0.263158
TCGA-HC-8216	0.473684
TCGA-KK-A8IK	0.447368
TCGA-HC-8260	0.0526316
TCGA-EJ-A65J	0.552632
TCGA-KK-A7AZ	0.552632
TCGA-YL-A9WL	0.315789
TCGA-M7-A722	0.605263
TCGA-V1-A9OX	0.236842
TCGA-YL-A9WY	0.394737
TCGA-V1-A8MJ	0.0789474
TCGA-XJ-A83F	0.5
TCGA-VN-A88M	0.131579
TCGA-VN-A88P	0.5
TCGA-V1-A9ZK	0.131579
TCGA-VN-A88R	0.447368
TCGA-V1-A8WW	0.578947
TCGA-G9-6384	0.236842
TCGA-EJ-7317	0.421053
TCGA-HC-7737	0.0789474
TCGA-EJ-7789	0.473684
TCGA-CH-5791	0.526316
TCGA-HC-7077	0.5
TCGA-HI-7170	0.289474
TCGA-XJ-A9DX	1.02632
TCGA-TK-A8OK	0.657895
TCGA-2A-AAYO	0.394737
TCGA-CH-5767	0.447368
TCGA-J9-A52D	0.526316
TCGA-HC-7742	0.552632
TCGA-EJ-5497	0.0789474
TCGA-ZG-A9L4	0.105263
TCGA-G9-7509	0.131579
TCGA-CH-5754	1.13158
TCGA-XK-AAJA	0.5
TCGA-G9-7519	0.210526
TCGA-2A-AAYU	0.421053
TCGA-HC-7209	0.342105
TCGA-G9-6361	0.394737
TCGA-EJ-5509	0.210526
TCGA-EJ-5519	0.842105
TCGA-EJ-7314	0.289474
TCGA-EJ-7318	0.315789
TCGA-EJ-5532	0.315789
TCGA-VP-A875	0.315789
TCGA-HC-7232	0.447368
TCGA-G9-6366	0.368421
TCGA-EJ-7218	0.236842
TCGA-EJ-5516	0.131579
TCGA-EJ-5506	0.0263158
TCGA-EJ-A7NM	0.947368
TCGA-V1-A9OH	0.421053
TCGA-G9-6338	0.394737
TCGA-EJ-7330	0.157895
TCGA-G9-6377	0.210526
TCGA-EJ-5511	0.342105
TCGA-EJ-5501	0.184211
TCGA-EJ-8474	0.315789
TCGA-G9-6369	0.526316
TCGA-HC-7211	0.263158
TCGA-HC-7233	0.473684
TCGA-HC-A6HX	0.0526316
TCGA-EJ-7786	0.157895
TCGA-VN-A943	0.289474
TCGA-CH-5771	0.0526316
TCGA-CH-5740	0.236842
TCGA-EJ-7781	0.263158
TCGA-KK-A6E7	0.368421
TCGA-EJ-A65E	0.473684
TCGA-CH-5789	0.0526316
TCGA-V1-A8WN	0.105263
TCGA-ZG-A9ND	0.447368
TCGA-EJ-5518	0.447368
TCGA-EJ-5508	0.0263158
TCGA-HC-7821	0.236842
TCGA-EJ-A8FP	0.0263158
TCGA-YL-A8SK	0.526316
TCGA-ZG-A9LB	0.552632
TCGA-VP-A87E	0.0263158
TCGA-EJ-5514	0.421053
TCGA-EJ-5504	0.315789
TCGA-KK-A6E5	0.105263
TCGA-J9-A8CK	0.368421
TCGA-VP-A87C	0.315789
TCGA-J4-AATZ	0.421053
TCGA-YL-A9WI	0.736842
TCGA-G9-6336	0.0789474
TCGA-J4-A67L	0.394737
TCGA-KK-A8IH	0.263158
TCGA-HC-A631	0.526316
TCGA-EJ-7794	0.0789474
TCGA-HC-A8D0	0.210526
TCGA-HC-A6AL	0.473684
TCGA-EJ-7784	0.342105
TCGA-KK-A7AV	0.131579
TCGA-EJ-7788	0.447368
TCGA-ZG-A9M4	0.578947
TCGA-CH-5737	0.342105
TCGA-ZG-A9L9	0.605263
TCGA-HC-7740	0.0789474
TCGA-HC-A6AQ	0.131579
TCGA-2A-A8VL	0.342105
TCGA-QU-A6IP	0.157895
TCGA-QU-A6IM	1.18421
TCGA-ZG-A9L1	0.342105
TCGA-V1-A9OT	0.368421
TCGA-G9-6385	0.0526316
TCGA-CH-5788	0.552632
TCGA-ZG-A9L6	0.0789474
TCGA-ZG-A9N3	0.578947
TCGA-CH-5794	0.394737
TCGA-EJ-A65F	1.07895
TCGA-ZG-A9LN	0.236842
TCGA-V1-A8ML	0.0526316
TCGA-YL-A8SR	0.394737
TCGA-XK-AAK1	0.710526
TCGA-EJ-A46G	0.789474
TCGA-HC-7230	0.236842
TCGA-HC-7075	0.210526
TCGA-YL-A8SP	0.421053
TCGA-EJ-5530	0.184211
TCGA-CH-5765	0.5
TCGA-ZG-A9LU	0.0526316
TCGA-J9-A8CM	1
TCGA-J9-A8CP	0.447368
TCGA-CH-5751	0.394737
TCGA-KK-A5A1	0.973684
TCGA-V1-A8MF	0.5
TCGA-G9-6339	0.605263
TCGA-G9-6364	0.263158
TCGA-HC-A8CY	0.394737
TCGA-EJ-5495	0.184211
TCGA-J4-A67Q	0.0263158
TCGA-YL-A9WJ	0.315789
TCGA-MG-AAMC	0.421053
TCGA-G9-6354	0.210526
TCGA-G9-7523	0.0789474
TCGA-J4-8198	0.526316
TCGA-CH-5761	0.736842
TCGA-HC-7736	0.263158
TCGA-J4-A6G3	0.0263158
TCGA-2A-A8W1	0.342105
TCGA-KK-A7AP	0.526316
TCGA-V1-A8MU	0.236842
TCGA-EJ-5496	0.315789
TCGA-EJ-7315	0.342105
TCGA-CH-5766	0.210526
TCGA-VP-A878	0.394737
TCGA-ZG-A9LY	0.5
TCGA-KC-A7FD	0.631579
TCGA-VP-A87J	0.394737
TCGA-2A-A8VO	0.394737
TCGA-YL-A8HK	0.289474
TCGA-V1-A9ZG	0.394737
TCGA-KK-A7B3	0.578947
TCGA-ZG-A9MC	0.0526316
TCGA-HC-A76X	0.421053
TCGA-HC-8262	0.5
TCGA-ZG-A9L5	0.657895
TCGA-EJ-8468	0.368421
TCGA-M7-A71Y	0.0263158
TCGA-KK-A8IG	0.447368
TCGA-EJ-A8FS	0.578947
TCGA-G9-6379	0.157895
TCGA-HC-A6AN	0.552632
TCGA-KC-A7F3	0.263158
TCGA-EJ-5507	0.5
TCGA-EJ-5517	0.157895
TCGA-J4-A67O	0.0526316
TCGA-KK-A59Y	0.447368
TCGA-YL-A8HM	0.605263
TCGA-G9-6371	0.131579
TCGA-EJ-5522	0.210526
TCGA-G9-7522	0.105263
TCGA-XK-AAJU	0.0263158
TCGA-EJ-7797	0.105263
TCGA-KK-A6E1	0.421053
TCGA-EJ-A7NH	0.105263
TCGA-G9-A9S0	0.473684
TCGA-KK-A6DY	0.263158
TCGA-EJ-5499	0.5
TCGA-CH-5738	0.0789474
TCGA-EJ-A65B	0.0263158
TCGA-HC-7081	0.263158
TCGA-KK-A6E6	0.342105
TCGA-HC-A6AO	0.263158
TCGA-CH-5769	0.157895
TCGA-J4-A67N	0.263158
TCGA-HC-7817	0.0526316
TCGA-HC-7750	0.0789474
TCGA-ZG-A9LM	0.552632
TCGA-J9-A8CN	0.263158
TCGA-V1-A9OQ	0.526316
TCGA-HC-A6AS	0.0789474
TCGA-G9-7510	0.157895
TCGA-EJ-7331	0.210526
TCGA-KK-A7AY	0.736842
TCGA-QU-A6IO	0.289474
TCGA-G9-6332	0.447368
TCGA-EJ-8472	0.921053
TCGA-EJ-5510	0.184211
TCGA-KK-A8IC	0.236842
TCGA-HC-7210	0.473684
TCGA-EJ-7115	0.578947
TCGA-CH-5746	0.0789474
TCGA-QU-A6IN	0.315789
TCGA-EJ-A46I	0.0263158
TCGA-ZG-A8QY	0.947368
TCGA-XA-A8JR	0.0526316
TCGA-J4-A67S	0.210526
TCGA-VP-A87H	0.368421
TCGA-HC-8259	0.210526
TCGA-G9-A9S7	0.421053
TCGA-YL-A8SO	0.5
TCGA-CH-5741	0.236842
TCGA-G9-7525	0.447368
TCGA-TP-A8TV	0.447368
TCGA-FC-7708	0.157895
TCGA-XK-AAJT	0.473684
TCGA-HC-A632	0.605263
TCGA-KK-A8IA	0.631579
TCGA-TP-A8TT	0.421053
TCGA-XQ-A8TA	1.84211
TCGA-EJ-5525	1.02632
TCGA-J4-A67T	0.0789474
TCGA-CH-5753	0.578947
TCGA-V1-A9O5	0.473684
TCGA-G9-6333	0.236842
TCGA-HI-7171	0.342105
TCGA-HC-8256	0.236842
TCGA-CH-5790	0.131579
TCGA-V1-A9Z7	0.368421
TCGA-YL-A8HL	0.368421
TCGA-EJ-A8FO	0.105263
TCGA-HC-7744	0.473684
TCGA-YL-A8S9	0.552632
TCGA-ZG-A8QW	0.184211
TCGA-HC-7748	0.263158
TCGA-J4-AAU2	0.315789
TCGA-XJ-A83G	0.263158
TCGA-HC-8265	0.631579
TCGA-ZG-A9L2	0.263158
TCGA-YL-A8SB	0.315789
TCGA-CH-5752	0.394737
TCGA-2A-A8VT	0.631579
TCGA-EJ-7327	0.263158
TCGA-2A-A8VV	0.184211
TCGA-KK-A7AW	0.421053
TCGA-V1-A9OF	0.210526
TCGA-KK-A7AQ	0.578947
TCGA-V1-A9OY	0.131579
TCGA-J4-A6M7	0.263158
TCGA-EJ-A8FN	0.526316
TCGA-V1-A9OL	0.605263
TCGA-KC-A7F5	0.631579
TCGA-EJ-7312	0.394737
TCGA-G9-6373	0.368421
TCGA-J4-8200	0.131579
TCGA-YL-A8SQ	0.342105
TCGA-V1-A9Z8	0.184211
TCGA-XK-AAJP	0.684211
TCGA-KK-A8I8	0.263158
TCGA-KK-A8IJ	0.236842
TCGA-XK-AAJ3	1
TCGA-YL-A8HO	0.263158
TCGA-KC-A7F6	0.315789
TCGA-J4-A67M	0.184211
TCGA-CH-5762	0.131579
TCGA-HC-7747	0.131579
TCGA-XK-AAJR	0.236842
TCGA-KK-A8I4	0.236842
TCGA-EJ-5542	0.289474
TCGA-EJ-7328	0.263158
TCGA-KK-A6E3	0.0526316
TCGA-HC-A4ZV	1.86842
TCGA-HC-8261	0.342105
TCGA-HC-A6AP	0.105263
TCGA-EJ-A65D	0.5
TCGA-G9-6499	0.342105
TCGA-M7-A724	0.5
TCGA-HC-8266	0.131579
TCGA-FC-A4JI	0.421053
TCGA-ZG-A9LS	0.210526
TCGA-J4-A83I	0.315789
TCGA-QU-A6IL	0.342105
TCGA-EJ-5521	0.289474
TCGA-2A-A8W3	0.526316
TCGA-CH-5745	0.342105
TCGA-XJ-A83H	0.184211
TCGA-J9-A52E	0.342105
TCGA-4L-AA1F	0.263158
TCGA-G9-6496	0.578947
TCGA-G9-6348	0.210526
TCGA-YL-A9WH	0.947368
TCGA-V1-A9O9	0.210526
TCGA-G9-7521	0.342105
TCGA-EJ-5526	0.394737
TCGA-J9-A52C	4.57895
TCGA-J4-A83J	0.605263
TCGA-HC-A6HY	0.421053
TCGA-FC-7961	0.526316
TCGA-EJ-A6RC	0.0263158
TCGA-V1-A8MM	0.210526
TCGA-KK-A7B1	0.236842
TCGA-YL-A8SL	0.789474
TCGA-V1-A9ZI	0.394737
TCGA-YL-A8SF	0.315789
TCGA-J9-A8CL	0.578947
TCGA-HI-7168	0.473684
TCGA-KK-A59V	11.2105
TCGA-XJ-A9DQ	0.0526316
TCGA-KK-A8II	0.552632
TCGA-KK-A7AU	0.315789
TCGA-G9-A9S4	0.552632
TCGA-EJ-A65M	0.263158
TCGA-J4-A67K	0.368421
TCGA-KK-A6E2	0.5
TCGA-XQ-A8TB	0.421053
TCGA-G9-6498	0.315789
TCGA-G9-6494	0.368421
TCGA-KK-A8IB	0.289474
TCGA-ZG-A9KY	0.947368
TCGA-VN-A88N	0.315789
TCGA-WW-A8ZI	0.526316
TCGA-H9-7775	0.394737
TCGA-EJ-5524	0.421053
TCGA-X4-A8KS	0.0526316
TCGA-SU-A7E7	0.0789474
TCGA-Y6-A9XI	0.605263
TCGA-V1-A9Z9	0.421053
TCGA-KK-A6E0	0.289474
TCGA-V1-A8WS	0.368421
TCGA-VN-A88O	0.184211
TCGA-J4-A83N	0.210526
TCGA-KK-A7B4	0.5
TCGA-V1-A8WV	0.552632
TCGA-HC-7080	0.526316
TCGA-HC-8213	0.236842
TCGA-KK-A8I9	0.342105
TCGA-V1-A8X3	0.289474
TCGA-HC-8257	0.5
TCGA-EJ-A46F	0.473684
TCGA-EJ-A65G	0.210526
TCGA-VP-A872	0.289474
TCGA-VP-A87D	0.631579
TCGA-V1-A8MG	0.105263
TCGA-EJ-A7NF	0.236842
TCGA-HI-7169	0.210526
TCGA-2A-A8VX	0.552632
TCGA-KK-A8I6	0.289474
TCGA-YL-A8SA	0.526316
TCGA-YL-A8HJ	0.342105
TCGA-FC-A5OB	0.315789
TCGA-HC-7819	0.131579
TCGA-VP-A87K	0.447368
TCGA-HC-A9TH	0.631579
TCGA-HC-8264	0.605263
TCGA-VP-AA1N	0.394737
TCGA-YL-A8SC	0.5
TCGA-XK-AAIV	0.421053
TCGA-HC-7745	0.157895
TCGA-M7-A721	0.0263158
TCGA-EJ-7321	0.184211
TCGA-KK-A8IL	0.447368
TCGA-EJ-7325	0.342105
TCGA-HC-A48F	0.315789
TCGA-HC-8258	0.105263
TCGA-M7-A725	0.5
TCGA-EJ-7123	0.210526
TCGA-ZG-A9L0	0.552632
TCGA-YL-A9WK	0.263158
TCGA-VN-A88Q	0.578947
TCGA-HC-7213	0.447368
TCGA-KK-A8IF	0.394737
TCGA-CH-5792	0.236842
TCGA-YL-A8SI	0.0789474
TCGA-V1-A9O7	0.0789474
TCGA-Y6-A8TL	0.342105
TCGA-H9-A6BY	0.368421
TCGA-HC-7231	0.263158
TCGA-ZG-A9NI	1.28947
TCGA-EJ-5531	0.0263158
TCGA-FC-A8O0	0.263158
TCGA-EJ-A7NN	0.605263
TCGA-KK-A8I5	0.5
TCGA-CH-5750	0.421053
TCGA-G9-6362	0.236842
TCGA-EJ-7783	0.236842
TCGA-KK-A59Z	0.789474
TCGA-EJ-7793	0.0263158
TCGA-J9-A52B	0.473684
TCGA-KC-A4BN	0.157895
TCGA-KC-A7FE	0.0526316
TCGA-EJ-AB20	0.131579
TCGA-KK-A59X	0.947368
TCGA-V1-A9OA	0.236842
TCGA-HC-7820	0.263158
TCGA-HC-7212	0.184211
TCGA-EJ-5512	0.0263158
TCGA-EJ-8470	0.210526
TCGA-J4-A83L	0.131579
TCGA-HC-A76W	0.5
TCGA-M7-A71Z	0.473684
TCGA-XK-AAIR	0.131579
TCGA-HC-7752	0.552632
TCGA-EJ-5527	0.105263
TCGA-XJ-A9DI	0.0526316
TCGA-HC-A8D1	0.210526
TCGA-EJ-7792	0.210526
TCGA-EJ-7782	4.44737
TCGA-CH-5744	0.368421
TCGA-G9-6363	0.263158
TCGA-ZG-A9LZ	0.526316
TCGA-CH-5748	0.0526316
TCGA-YJ-A8SW	0.894737
TCGA-VN-A88L	0.105263
TCGA-HC-7749	0.710526
TCGA-KC-A7FA	0.605263
TCGA-YL-A8S8	0.789474
TCGA-YL-A8SJ	0.447368
TCGA-CH-5772	0.184211

## Sheet: S table 7
Supplementary Table 7 The BCR follow-up data were listed
id	BCR follow-up time (days)	BCR
GSM1133136	270	yes
GSM1133137	210	yes
GSM1133138	2418.9	no
GSM1133139	270	yes
GSM1133140	150	yes
GSM1133141	1920	yes
GSM1133142	2382.9	no
GSM1133143	2100	yes
GSM1133144	480	yes
GSM1133145	450	yes
GSM1133146	2328	no
GSM1133147	2321.1	no
GSM1133148	1200	yes
GSM1133149	2285.1	no
GSM1133152	2235.9	no
GSM1133153	2223	no
GSM1133154	2241	yes
GSM1133155	1470	yes
GSM1133156	390	yes
GSM1133157	450	yes
GSM1133158	1758	no
GSM1133159	750	yes
GSM1133160	1638.9	no
GSM1133161	930	yes
GSM1133162	180	yes
GSM1133164	1262.1	no
GSM1133165	660	yes
GSM1133167	1226.1	no
GSM1133168	120	yes
GSM1133169	420	yes
GSM1133170	1074	no
GSM1133171	30	yes
GSM1133172	983.1	no
GSM1133173	927.9	no
GSM1133174	930	yes
GSM1133175	180	yes
GSM1817720	1962.74	no
GSM1817721	1920.33	no
GSM1817722	1934.14	no
GSM1817723	180	yes
GSM1817724	1455.78	no
GSM1817725	30	yes
GSM1817726	1845.37	no
GSM1817727	1650	yes
GSM1817728	1814.79	no
GSM1817729	1623.45	no
GSM1817730	1257.53	no
GSM1817731	779.178	no
GSM1817732	1789.15	no
GSM1817733	1784.22	no
GSM1817734	1797.04	no
GSM1817735	1346.3	no
GSM1817736	1585.97	no
GSM1817737	1466.63	no
GSM1817738	1746.74	no
GSM1817739	1757.59	no
GSM1817740	1303.89	no
GSM1817741	1540.6	no
GSM1817742	1721.1	no
GSM1817743	1405.48	no
GSM1817744	704.219	no
GSM1817745	330	yes
GSM1817746	1721.1	no
GSM1817747	1710	yes
GSM1817748	1721.1	no
GSM1817749	1140	yes
GSM1817750	1709.26	no
GSM1817751	1253.59	no
GSM1817752	1620	no
GSM1817753	480	yes
GSM1817754	1417.32	no
GSM1817755	1581.04	no
GSM1817756	1616.55	no
GSM1817757	504	no
GSM1817758	1568.22	no
GSM1817759	1553.42	no
GSM1817760	1520.88	no
GSM1817761	1525.81	no
GSM1817762	1507.07	no
GSM1817763	1468.6	no
GSM1817764	1019.84	no
GSM1817765	1453.81	no
GSM1817766	1157.92	no
GSM1817767	1417.32	no
GSM1817768	1380.82	no
GSM1817769	390	yes
GSM1817770	630	yes
GSM1817771	1327.56	no
GSM1817772	1365.04	no
GSM1817773	930	yes
GSM1817774	1222.03	no
GSM1817775	1243.73	no
GSM1817776	1224	no
GSM1817777	480	yes
GSM1817778	1144.11	no
GSM1817779	1077.04	no
GSM1817780	676.603	no
GSM1817781	1034.63	no
GSM1817782	180	yes
GSM1817783	839.342	no
GSM1817784	1016.88	no
GSM1817785	963.616	no
GSM1817786	924.164	no
GSM1817787	928.11	no
GSM1817788	892.603	no
GSM1817789	60	yes
GSM1817790	887.671	no
GSM1817791	923.178	no
GSM1817792	690	yes
GSM1817793	60	yes
GSM1817794	90	yes
GSM1817795	810.74	no
GSM1817796	810.74	no
GSM1817797	458.63	no
GSM1817798	773.26	no
GSM1817799	666.74	no
GSM1817800	790.027	no
GSM1817801	509.918	no
GSM1817802	458.63	no
GSM1817803	669.699	no
GSM1817804	463.562	no
GSM1817805	668.712	no
GSM1817806	456.658	no
GSM1817807	651.945	no
GSM1817808	636.164	no
GSM1817809	621.37	no
GSM1817810	630	yes
GSM1817811	638.137	no
GSM1817812	600.658	no
GSM1817813	544.438	no
GSM1817814	117.37	no
GSM1817815	30	yes
GSM1817816	565.151	no
GSM1817817	553.315	no
GSM1817818	235.726	no
GSM1817819	583.89	no
GSM1817820	570	yes
GSM1817821	520.767	no
GSM1817822	297.863	no
GSM1817823	457.644	no
GSM1817824	316.603	no
GSM1817825	522.74	no
GSM1817826	456.658	no
GSM1817827	431.014	no
GSM1817828	346.192	no
GSM1817829	317.589	no
GSM1817830	380.712	no
GSM1817831	313.644	no
GSM1817906	360.986	yes
GSM1817907	578.959	yes
GSM1817908	10.8493	yes
GSM1817909	1846.36	yes
GSM1817910	303.781	yes
GSM1817911	242.63	yes
GSM1817912	724.932	yes
GSM1817913	228.822	yes
GSM1817914	107.507	yes
GSM1817915	87.7808	yes
GSM1817916	1843.4	no
GSM1817917	549.37	yes
GSM1817918	41.4247	yes
GSM1817919	2948.05	yes
GSM1817920	568.11	no
GSM1817921	1021.81	yes
GSM1817922	47.3425	yes
GSM1817923	3102.9	no
GSM1817924	3008.22	no
GSM1817925	42.411	yes
GSM1817926	2943.12	no
GSM1817927	1711.23	no
GSM1817929	805.808	yes
GSM1817930	867.945	yes
GSM1817931	490.192	yes
GSM1817932	2722.19	no
GSM1817933	1582.03	no
GSM1817934	2764.6	no
GSM1817935	2328.66	no
GSM1817936	2905.64	no
GSM1817937	1414.36	no
GSM1817938	1894.68	yes
GSM1817939	2472.66	no
GSM1817940	54.2466	no
GSM1817941	54.2466	yes
GSM1817942	1980	no
GSM1817943	2621.59	no
GSM1817944	711.123	yes
GSM1817945	2950.03	no
GSM1817946	2877.04	no
GSM1817947	2837.59	no
GSM1817948	1251.62	yes
GSM1817949	53.2603	yes
GSM1817950	2476.6	no
GSM1817951	2774.47	no
GSM1817952	1870.03	no
GSM1817953	2515.07	no
GSM1817954	2528.88	no
GSM1817955	900.493	yes
GSM1817956	1096.77	yes
GSM1817957	689.425	yes
GSM1817958	2525.92	no
GSM1817959	1409.42	no
GSM1817960	2480.55	no
GSM1817962	2009.1	yes
GSM1817963	2301.04	no
GSM1817964	2747.84	no
GSM1817965	596.712	yes
GSM1817966	2363.18	no
GSM1817967	2317.81	no
GSM1817968	1097.75	yes
GSM1817969	2521.97	no
GSM1817970	2474.63	no
GSM1817971	2528.88	no
GSM1817972	1100.71	yes
GSM1817973	2566.36	no
GSM1817974	1835.51	no
GSM1817975	2393.75	no
GSM1817976	25.6438	yes
GSM1817977	1428.16	yes
GSM1817978	42.411	yes
GSM1817979	2382.9	no
GSM1817980	2341.48	no
GSM1817981	1274.3	yes
GSM1817982	1284.16	yes
GSM1817983	187.397	yes
GSM1817984	45.3699	yes
GSM1817985	2230.03	no
GSM1817986	30.5753	yes
GSM1817987	2103.78	no
GSM1817988	553.315	yes
GSM1817989	2056.44	no
GSM1817990	1927.23	yes
GSM1817991	894.575	yes
GSM1817992	2088	no
GSM1817993	1140.16	yes
GSM1817994	1821.7	no
GSM1817995	2078.14	no
GSM1817996	47.3425	yes
GSM1817997	1766.47	no
GSM1817998	1816.77	no
GSM1817999	40.4384	yes
GSM3263664	3510	no
GSM3263665	1830	no
GSM3263666	3330	no
GSM3263667	2760	yes
GSM3263668	3090	no
GSM3263669	3270	no
GSM3263670	3180	no
GSM3263671	3060	no
GSM3263672	2760	no
GSM3263673	2820	no
GSM3263674	3240	no
GSM3263675	3030	no
GSM3263676	780	no
GSM3263677	2760	no
GSM3263678	2400	no
GSM3263679	2220	no
GSM3263680	1290	yes
GSM3263681	930	yes
GSM3263682	2280	no
GSM3263683	1710	yes
GSM3263684	2430	no
GSM3263685	2250	no
GSM3263686	2220	no
GSM3263687	2280	no
GSM3263688	1080	no
GSM3263689	1830	no
GSM3263690	810	yes
GSM3263691	720	yes
GSM3263692	2790	yes
GSM3263693	2820	yes
GSM3263694	1710	yes
GSM3263695	840	yes
GSM3263696	480	yes
GSM3263697	2550	yes
GSM3263698	960	yes
GSM3263699	2700	yes
GSM3263700	1230	yes
GSM3263701	1920	yes
GSM3263702	3060	yes
GSM3263703	1080	yes
GSM3263704	3300	no
GSM3263705	3360	no
GSM3263706	3510	no
GSM3263707	3360	no
GSM3263708	3240	no
GSM3263709	3210	no
GSM3263710	3420	no
GSM3263711	1890	yes
GSM3263712	3480	no
GSM3263713	2730	no
GSM3263714	3090	no
GSM3263715	2250	yes
GSM3263716	2760	yes
GSM3263717	1890	yes
GSM3263718	660	no
GSM3263719	1200	yes
GSM3263720	1320	yes
GSM3263721	2730	yes
GSM3263722	3180	yes
GSM3263723	1860	yes
GSM3263724	3390	no
GSM3263725	3240	no
GSM3263726	1650	no
GSM3263727	3390	no
GSM3263728	3180	no
GSM3263729	750	yes
GSM3263730	3270	no
GSM3263731	840	yes
GSM3263732	3390	no
GSM3263733	3330	no
GSM3263734	2880	no
GSM3263735	3360	no
GSM3263736	3150	no
GSM3263737	3300	no
GSM3263738	2430	no
GSM3263739	3450	no
GSM3263740	3120	no
GSM3263741	2790	no
GSM3263742	3330	no
GSM3263743	840	no
GSM3263744	2940	no
GSM3263745	3210	no
GSM3263746	1560	yes
GSM3263747	3270	no
GSM3263748	3180	no
GSM3263749	3120	no
GSM3263750	3240	no
GSM3263751	870	no
GSM3263752	2940	no
GSM3263753	1050	no
GSM3263754	3030	no
GSM3263755	1140	no
GSM3263756	3060	no
GSM3263757	2520	yes
GSM3263758	300	yes
GSM3263759	720	yes
GSM3263760	2400	no
GSM3263761	3120	no
GSM3263762	1620	no
GSM3263763	900	no
GSM3263764	3180	no
GSM3263765	3060	no
GSM3263766	2820	no
GSM3263767	3000	no
GSM3263768	3060	no
GSM3263769	3150	no
GSM3263770	3090	no
GSM3263771	2970	no
GSM3263772	2730	no
GSM3263773	3060	no
GSM3263774	2220	yes
GSM3263775	3000	no
GSM3263776	990	no
GSM3263777	3000	no
GSM3263778	2730	no
GSM3263779	2610	yes
GSM3263780	1350	no
GSM3263781	2760	no
GSM3263782	3000	no
GSM3263783	2880	no
GSM3263784	2880	no
GSM3263785	2850	no
GSM3263786	2730	yes
GSM3263787	2880	no
GSM3263788	2520	no
GSM3263789	2850	no
GSM3263790	2880	no
GSM3263791	2580	no
GSM3263792	1650	yes
GSM3263793	2820	no
GSM3263794	1290	yes
GSM3263795	2130	no
GSM3263796	2700	no
GSM3263797	2820	no
GSM3263798	2820	no
GSM3263799	2700	no
GSM3263800	2490	no
GSM3263801	2340	yes
GSM3263802	2280	yes
GSM3263803	2520	no
GSM3263804	2640	no
GSM3263805	1860	yes
GSM3263806	2820	no
GSM3263807	2430	yes
GSM3263808	2460	no
GSM3263809	2820	no
GSM3263810	1020	no
GSM3263811	2730	no
GSM3263812	360	no
GSM3263813	2700	no
GSM3263814	2670	no
GSM3263815	2520	no
GSM3263816	2730	no
GSM3263817	2730	no
GSM3263818	1950	no
GSM3263819	1590	yes
GSM3263820	2670	no
GSM3263821	2460	no
GSM3263822	2670	no
GSM3263823	450	no
GSM3263824	2610	no
GSM3263825	2490	no
GSM3263826	2760	no
GSM3263827	540	yes
GSM3263828	2520	no
GSM3263829	2430	no
GSM3263830	2400	no
GSM3263831	2580	no
GSM3263832	2550	no
GSM3263833	2550	no
GSM3263834	2220	no
GSM3263835	2580	no
GSM3263836	2550	no
GSM3263837	2550	no
GSM3263838	2610	no
GSM3263839	2640	no
GSM3263840	2460	yes
GSM3263841	1530	yes
GSM3263842	2610	no
GSM3263843	1680	no
GSM3263844	1140	yes
GSM3263845	2250	no
GSM3263846	2190	no
GSM3263847	2490	no
GSM3263848	2490	no
GSM3263849	2520	no
GSM3263850	2460	no
GSM3263851	2310	no
GSM3263852	2310	no
GSM3263853	2430	no
GSM3263854	2340	no
GSM3263855	2310	no
GSM3263856	2460	no
GSM3263857	2370	no
GSM3263858	330	no
GSM3263859	2280	no
GSM3263860	2340	no
GSM3263861	2340	no
GSM3263862	2340	no
GSM3263863	2310	no
GSM3263864	2430	no
GSM3263865	2370	no
GSM3263866	2400	no
GSM3263867	2370	yes
GSM3263868	2370	no
GSM3263869	2400	no
GSM3263870	2220	no
GSM3263871	2400	yes
GSM3263872	2340	no
GSM3263873	2250	no
GSM3263874	1890	no
GSM3263875	1980	no
GSM3263876	2370	no
GSM3263877	1830	yes
GSM3263878	2400	no
GSM3263879	2400	no
GSM3263880	630	no
GSM3263881	1860	no
GSM3263882	1980	no
GSM3263883	2370	no
GSM3263884	2340	no
GSM3263885	1830	yes
GSM3263886	2310	no
GSM3263887	1950	no
GSM3263888	2190	no
GSM3263889	2040	yes
GSM3263890	2340	no
GSM3263891	750	yes
GSM3263892	1650	yes
GSM3263893	2280	no
GSM3263894	2010	no
GSM3263895	2100	no
GSM3263896	1680	yes
GSM3263897	2100	no
GSM3263898	570	no
GSM3263899	2100	no
GSM3263900	2220	no
GSM3263901	2250	no
GSM3263902	2070	no
GSM3263903	3030	no
GSM3263904	2850	no
GSM3263905	2670	no
GSM3263906	3180	no
GSM3263907	1620	yes
GSM3263908	2670	no
GSM3263909	2880	no
GSM3263910	2160	no
GSM3263911	2940	no
T1	630	no
T10	1080	no
T103	990	no
T111	960	no
T114	570	no
T12	1830	no
T123	540	no
T124	930	no
T125	120	yes
T132	900	no
T133	480	yes
T139	30	yes
T160	1740	no
T162	1740	no
T166	870	no
T167	870	no
T172	15	yes
T178	840	no
T18	1650	no
T182	810	no
T185	810	no
T186	810	no
T19	1380	no
T198	780	no
T201	780	no
T202	750	no
T209	1470	no
T210	750	no
T216	750	no
T229	690	no
T23	2070	no
T231	690	no
T232	690	no
T233	690	no
T237	30	yes
T250	690	no
T258	660	no
T265	630	no
T271	630	no
T273	630	no
T279	0	yes
T28	30	yes
T283	600	no
T289	1080	no
T300	600	no
T31	600	no
T314	930	no
T318	690	yes
T319	870	no
T32	1230	no
T325	150	yes
T326	870	no
T329	840	no
T330	90	yes
T334	810	no
T335	810	no
T339	780	no
T34	1440	yes
T342	780	no
T349	60	yes
T373	690	no
T375	690	no
T378	120	yes
T391	660	no
T399	60	yes
T405	540	no
T408	600	no
T434	2190	no
T438	1170	yes
T467	1380	yes
T47	60	yes
T473	2190	yes
T480	2100	no
T482	540	no
T487	0	yes
T496	210	yes
T498	270	yes
T50	600	no
T502	1170	no
T508	1200	no
T513	360	yes
T515	1200	no
T521	1110	no
T54	600	no
T551	1320	no
T558	930	yes
T563	1260	no
T565	600	yes
T57	1260	no
T574	60	yes
T576	1080	no
T577	1080	no
T58	1290	no
T585	1440	no
T587	1500	no
T595	1560	no
T6	630	no
T60	1260	no
T600	1470	no
T607	270	yes
T608	1170	yes
T61	30	yes
T62	1260	no
T64	450	yes
T643	540	no
T659	1590	no
T661	1530	no
T67	90	yes
T69	1050	no
T71	1020	no
T72	990	no
T727	420	no
T728	420	no
T729	420	no
T78	90	yes
T84	30	yes
T85	300	yes
T92	1980	no
T96	1080	no
TCGA-VP-A87B	2310	yes
TCGA-KK-A8I4	2162	yes
TCGA-YL-A8SP	2036	yes
TCGA-EJ-8469	1925	yes
TCGA-VP-A878	1843	yes
TCGA-YL-A9WX	1506	yes
TCGA-YL-A8HM	1473	yes
TCGA-YL-A8SI	1423	yes
TCGA-YL-A8SB	1384	yes
TCGA-YL-A8HK	1376	yes
TCGA-G9-6332	1180	yes
TCGA-EJ-5524	1155	yes
TCGA-KK-A8I7	1088	yes
TCGA-YL-A8HO	1068	yes
TCGA-KK-A8IC	1060	yes
TCGA-YL-A9WK	1009	yes
TCGA-V1-A8MM	990	yes
TCGA-HC-7821	950	yes
TCGA-KK-A8I9	940	yes
TCGA-KK-A6E7	925	yes
TCGA-X4-A8KQ	883	yes
TCGA-V1-A9O7	819	yes
TCGA-HC-7232	766	yes
TCGA-YL-A9WY	765	yes
TCGA-YL-A8SJ	752	yes
TCGA-YL-A9WL	740	yes
TCGA-J4-A67S	708	yes
TCGA-KK-A7B2	692	yes
TCGA-YL-A8S8	679	yes
TCGA-KK-A7B4	637	yes
TCGA-KK-A8II	626	yes
TCGA-J4-A6G3	618	yes
TCGA-EJ-5526	537	yes
TCGA-J4-A83M	521	yes
TCGA-VN-A88R	512	yes
TCGA-VP-A87K	467	yes
TCGA-J4-A67N	442	yes
TCGA-V1-A8MJ	428	yes
TCGA-HC-7738	420	yes
TCGA-HC-7212	396	yes
TCGA-HC-7079	380	yes
TCGA-HC-A9TH	351	yes
TCGA-YL-A8SQ	329	yes
TCGA-HI-7168	308	yes
TCGA-KK-A7B3	294	yes
TCGA-V1-A9OT	292	yes
TCGA-HI-7171	218	yes
TCGA-HC-A9TE	216	yes
TCGA-HC-7742	210	yes
TCGA-2A-A8W3	198	yes
TCGA-V1-A8MU	192	yes
TCGA-HC-7213	170	yes
TCGA-YL-A8SC	152	yes
TCGA-XJ-A9DX	151	yes
TCGA-XK-AAJR	131	yes
TCGA-V1-A9O5	124	yes
TCGA-V1-A9OL	105	yes
TCGA-V1-A9ZI	86	yes
TCGA-EJ-5504	77	yes
TCGA-YL-A9WJ	76	yes
TCGA-V1-A8WW	58	yes
TCGA-2A-A8VL	621	no
TCGA-2A-A8VO	1701	no
TCGA-2A-A8VT	1373	no
TCGA-2A-A8VV	671	no
TCGA-2A-A8VX	1378	no
TCGA-2A-A8W1	112	no
TCGA-2A-AAYF	1364	no
TCGA-2A-AAYO	1272	no
TCGA-2A-AAYU	615	no
TCGA-4L-AA1F	350	no
TCGA-CH-5737	91	no
TCGA-CH-5738	212	no
TCGA-CH-5739	671	no
TCGA-CH-5740	31	no
TCGA-CH-5741	395	no
TCGA-CH-5743	425	no
TCGA-CH-5744	60	no
TCGA-CH-5745	91	no
TCGA-CH-5746	731	no
TCGA-CH-5748	31	no
TCGA-CH-5750	396	no
TCGA-CH-5751	365	no
TCGA-CH-5752	943	no
TCGA-CH-5753	31	no
TCGA-CH-5754	62	no
TCGA-CH-5761	28	no
TCGA-CH-5762	1339	no
TCGA-CH-5763	365	no
TCGA-CH-5764	31	no
TCGA-CH-5765	700	no
TCGA-CH-5766	31	no
TCGA-CH-5767	458	no
TCGA-CH-5768	731	no
TCGA-CH-5769	62	no
TCGA-CH-5771	396	no
TCGA-CH-5772	486	no
TCGA-CH-5788	821	no
TCGA-CH-5789	304	no
TCGA-CH-5790	974	no
TCGA-CH-5791	396	no
TCGA-CH-5792	91	no
TCGA-CH-5794	882	no
TCGA-EJ-5494	1477	no
TCGA-EJ-5495	1760	no
TCGA-EJ-5496	595	no
TCGA-EJ-5497	405	no
TCGA-EJ-5498	1720	no
TCGA-EJ-5499	1415	no
TCGA-EJ-5501	1365	no
TCGA-EJ-5502	1171	no
TCGA-EJ-5503	1391	no
TCGA-EJ-5505	922	no
TCGA-EJ-5506	1381	no
TCGA-EJ-5507	1457	no
TCGA-EJ-5508	1965	no
TCGA-EJ-5509	1464	no
TCGA-EJ-5510	1887	no
TCGA-EJ-5511	1476	no
TCGA-EJ-5512	1733	no
TCGA-EJ-5514	1829	no
TCGA-EJ-5515	1832	no
TCGA-EJ-5516	1889	no
TCGA-EJ-5517	1889	no
TCGA-EJ-5518	2104	no
TCGA-EJ-5519	1962	no
TCGA-EJ-5521	2279	no
TCGA-EJ-5522	2079	no
TCGA-EJ-5525	546	no
TCGA-EJ-5527	1778	no
TCGA-EJ-5530	1832	no
TCGA-EJ-5531	1273	no
TCGA-EJ-5532	1828	no
TCGA-EJ-5542	1513	no
TCGA-EJ-7115	2687	no
TCGA-EJ-7123	2572	no
TCGA-EJ-7125	2850	no
TCGA-EJ-7218	2542	no
TCGA-EJ-7312	1099	no
TCGA-EJ-7314	1150	no
TCGA-EJ-7315	1008	no
TCGA-EJ-7317	771	no
TCGA-EJ-7318	380	no
TCGA-EJ-7321	824	no
TCGA-EJ-7325	1070	no
TCGA-EJ-7327	923	no
TCGA-EJ-7328	842	no
TCGA-EJ-7330	191	no
TCGA-EJ-7331	742	no
TCGA-EJ-7781	1073	no
TCGA-EJ-7782	1167	no
TCGA-EJ-7783	787	no
TCGA-EJ-7784	781	no
TCGA-EJ-7785	1177	no
TCGA-EJ-7786	1096	no
TCGA-EJ-7788	859	no
TCGA-EJ-7789	1105	no
TCGA-EJ-7791	1118	no
TCGA-EJ-7792	1396	no
TCGA-EJ-7793	114	no
TCGA-EJ-7794	1306	no
TCGA-EJ-7797	983	no
TCGA-EJ-8468	2347	no
TCGA-EJ-8470	1159	no
TCGA-EJ-8472	196	no
TCGA-EJ-8474	766	no
TCGA-EJ-A46B	657	no
TCGA-EJ-A46D	626	no
TCGA-EJ-A46E	524	no
TCGA-EJ-A46F	215	no
TCGA-EJ-A46G	668	no
TCGA-EJ-A46H	724	no
TCGA-EJ-A46I	668	no
TCGA-EJ-A65B	710	no
TCGA-EJ-A65D	393	no
TCGA-EJ-A65E	417	no
TCGA-EJ-A65F	75	no
TCGA-EJ-A65G	666	no
TCGA-EJ-A65J	451	no
TCGA-EJ-A65M	230	no
TCGA-EJ-A6RA	353	no
TCGA-EJ-A6RC	873	no
TCGA-EJ-A7NF	250	no
TCGA-EJ-A7NG	432	no
TCGA-EJ-A7NH	474	no
TCGA-EJ-A7NJ	197	no
TCGA-EJ-A7NK	476	no
TCGA-EJ-A7NM	128	no
TCGA-EJ-A7NN	197	no
TCGA-EJ-A8FN	329	no
TCGA-EJ-A8FO	282	no
TCGA-EJ-A8FP	117	no
TCGA-EJ-A8FS	216	no
TCGA-EJ-A8FU	138	no
TCGA-EJ-AB20	131	no
TCGA-EJ-AB27	145	no
TCGA-FC-7708	864	no
TCGA-FC-7961	469	no
TCGA-FC-A4JI	877	no
TCGA-FC-A5OB	680	no
TCGA-FC-A66V	524	no
TCGA-FC-A6HD	789	no
TCGA-FC-A8O0	616	no
TCGA-G9-6329	1266	no
TCGA-G9-6333	2465	no
TCGA-G9-6336	2068	no
TCGA-G9-6338	2028	no
TCGA-G9-6339	1634	no
TCGA-G9-6342	1696	no
TCGA-G9-6343	2450	no
TCGA-G9-6347	2089	no
TCGA-G9-6348	1515	no
TCGA-G9-6351	2048	no
TCGA-G9-6353	1542	no
TCGA-G9-6354	2066	no
TCGA-G9-6356	1434	no
TCGA-G9-6361	1415	no
TCGA-G9-6362	1443	no
TCGA-G9-6363	1378	no
TCGA-G9-6364	1198	no
TCGA-G9-6365	1363	no
TCGA-G9-6366	1947	no
TCGA-G9-6367	1222	no
TCGA-G9-6369	1215	no
TCGA-G9-6370	1156	no
TCGA-G9-6371	1226	no
TCGA-G9-6373	811	no
TCGA-G9-6377	958	no
TCGA-G9-6378	1155	no
TCGA-G9-6379	1778	no
TCGA-G9-6384	765	no
TCGA-G9-6385	830	no
TCGA-G9-6494	1771	no
TCGA-G9-6496	1726	no
TCGA-G9-6498	1342	no
TCGA-G9-6499	1543	no
TCGA-G9-7509	1610	no
TCGA-G9-7510	1185	no
TCGA-G9-7519	849	no
TCGA-G9-7521	942	no
TCGA-G9-7522	1078	no
TCGA-G9-7523	857	no
TCGA-G9-7525	994	no
TCGA-G9-A9S0	423	no
TCGA-G9-A9S4	906	no
TCGA-G9-A9S7	728	no
TCGA-H9-7775	185	no
TCGA-H9-A6BX	941	no
TCGA-H9-A6BY	112	no
TCGA-HC-7075	601	no
TCGA-HC-7077	2115	no
TCGA-HC-7078	1985	no
TCGA-HC-7080	894	no
TCGA-HC-7081	1136	no
TCGA-HC-7209	440	no
TCGA-HC-7210	868	no
TCGA-HC-7211	1221	no
TCGA-HC-7230	1001	no
TCGA-HC-7231	939	no
TCGA-HC-7233	1355	no
TCGA-HC-7736	1103	no
TCGA-HC-7737	1090	no
TCGA-HC-7740	717	no
TCGA-HC-7744	531	no
TCGA-HC-7745	721	no
TCGA-HC-7747	748	no
TCGA-HC-7748	792	no
TCGA-HC-7749	724	no
TCGA-HC-7750	522	no
TCGA-HC-7752	782	no
TCGA-HC-7817	928	no
TCGA-HC-7818	938	no
TCGA-HC-7819	543	no
TCGA-HC-7820	747	no
TCGA-HC-8213	589	no
TCGA-HC-8216	682	no
TCGA-HC-8256	860	no
TCGA-HC-8257	726	no
TCGA-HC-8258	847	no
TCGA-HC-8259	924	no
TCGA-HC-8260	686	no
TCGA-HC-8261	546	no
TCGA-HC-8262	679	no
TCGA-HC-8264	48	no
TCGA-HC-8265	483	no
TCGA-HC-8266	473	no
TCGA-HC-A48F	680	no
TCGA-HC-A4ZV	23	no
TCGA-HC-A631	54	no
TCGA-HC-A632	61	no
TCGA-HC-A6AL	67	no
TCGA-HC-A6AN	49	no
TCGA-HC-A6AO	530	no
TCGA-HC-A6AP	71	no
TCGA-HC-A6AQ	106	no
TCGA-HC-A6AS	44	no
TCGA-HC-A6HX	38	no
TCGA-HC-A6HY	134	no
TCGA-HC-A76W	213	no
TCGA-HC-A76X	150	no
TCGA-HC-A8CY	290	no
TCGA-HC-A8D0	775	no
TCGA-HC-A8D1	573	no
TCGA-HI-7169	2684	no
TCGA-HI-7170	2522	no
TCGA-J4-8198	614	no
TCGA-J4-8200	1218	no
TCGA-J4-A67K	1004	no
TCGA-J4-A67L	770	no
TCGA-J4-A67M	941	no
TCGA-J4-A67O	839	no
TCGA-J4-A67Q	975	no
TCGA-J4-A67R	910	no
TCGA-J4-A67T	183	no
TCGA-J4-A6G1	769	no
TCGA-J4-A6M7	512	no
TCGA-J4-A83I	685	no
TCGA-J4-A83J	696	no
TCGA-J4-A83K	328	no
TCGA-J4-A83L	720	no
TCGA-J4-A83N	433	no
TCGA-J4-AATV	553	no
TCGA-J4-AATZ	79	no
TCGA-J4-AAU2	825	no
TCGA-J9-A52B	57	no
TCGA-J9-A52C	178	no
TCGA-J9-A52D	212	no
TCGA-J9-A52E	323	no
TCGA-J9-A8CK	321	no
TCGA-J9-A8CL	132	no
TCGA-J9-A8CM	344	no
TCGA-J9-A8CN	1237	no
TCGA-J9-A8CP	386	no
TCGA-KC-A4BL	193	no
TCGA-KC-A4BN	1815	no
TCGA-KC-A4BO	607	no
TCGA-KC-A4BR	1022	no
TCGA-KC-A4BV	1328	no
TCGA-KC-A7F3	665	no
TCGA-KC-A7F5	91	no
TCGA-KC-A7F6	263	no
TCGA-KC-A7FA	598	no
TCGA-KC-A7FD	270	no
TCGA-KC-A7FE	352	no
TCGA-KK-A59V	3440	no
TCGA-KK-A59X	2233	no
TCGA-KK-A59Y	1968	no
TCGA-KK-A59Z	2628	no
TCGA-KK-A5A1	203	no
TCGA-KK-A6DY	4295	no
TCGA-KK-A6E0	941	no
TCGA-KK-A6E1	2198	no
TCGA-KK-A6E2	5024	no
TCGA-KK-A6E3	2056	no
TCGA-KK-A6E4	3502	no
TCGA-KK-A6E5	2073	no
TCGA-KK-A6E6	3447	no
TCGA-KK-A6E8	1770	no
TCGA-KK-A7AP	196	no
TCGA-KK-A7AQ	1217	no
TCGA-KK-A7AU	207	no
TCGA-KK-A7AV	822	no
TCGA-KK-A7AW	1054	no
TCGA-KK-A7AY	1124	no
TCGA-KK-A7AZ	1519	no
TCGA-KK-A7B0	606	no
TCGA-KK-A7B1	1063	no
TCGA-KK-A8I5	3096	no
TCGA-KK-A8I6	668	no
TCGA-KK-A8I8	967	no
TCGA-KK-A8IA	1931	no
TCGA-KK-A8IB	83	no
TCGA-KK-A8ID	2107	no
TCGA-KK-A8IF	648	no
TCGA-KK-A8IG	2505	no
TCGA-KK-A8IH	2013	no
TCGA-KK-A8IJ	307	no
TCGA-KK-A8IK	2052	no
TCGA-KK-A8IL	628	no
TCGA-KK-A8IM	1915	no
TCGA-M7-A71Y	493	no
TCGA-M7-A71Z	643	no
TCGA-M7-A720	384	no
TCGA-M7-A721	400	no
TCGA-M7-A722	559	no
TCGA-M7-A723	763	no
TCGA-M7-A724	889	no
TCGA-M7-A725	573	no
TCGA-MG-AAMC	173	no
TCGA-QU-A6IL	97	no
TCGA-QU-A6IM	1247	no
TCGA-QU-A6IN	4264	no
TCGA-QU-A6IO	3716	no
TCGA-QU-A6IP	2620	no
TCGA-SU-A7E7	551	no
TCGA-TK-A8OK	27	no
TCGA-TP-A8TT	526	no
TCGA-TP-A8TV	610	no
TCGA-V1-A8MF	1449	no
TCGA-V1-A8MG	857	no
TCGA-V1-A8MK	508	no
TCGA-V1-A8ML	448	no
TCGA-V1-A8WL	1948	no
TCGA-V1-A8WN	924	no
TCGA-V1-A8WS	474	no
TCGA-V1-A8WV	686	no
TCGA-V1-A8X3	202	no
TCGA-V1-A9O9	2870	no
TCGA-V1-A9OA	636	no
TCGA-V1-A9OF	1184	no
TCGA-V1-A9OH	2403	no
TCGA-V1-A9OQ	371	no
TCGA-V1-A9OX	1134	no
TCGA-V1-A9OY	1067	no
TCGA-V1-A9Z7	874	no
TCGA-V1-A9Z8	827	no
TCGA-V1-A9Z9	540	no
TCGA-V1-A9ZG	1517	no
TCGA-V1-A9ZK	1383	no
TCGA-V1-A9ZR	1361	no
TCGA-VN-A88I	269	no
TCGA-VN-A88K	776	no
TCGA-VN-A88L	746	no
TCGA-VN-A88M	189	no
TCGA-VN-A88N	766	no
TCGA-VN-A88O	481	no
TCGA-VN-A88P	1260	no
TCGA-VN-A88Q	1366	no
TCGA-VN-A943	496	no
TCGA-VP-A872	3631	no
TCGA-VP-A875	2309	no
TCGA-VP-A876	3333	no
TCGA-VP-A879	728	no
TCGA-VP-A87C	1690	no
TCGA-VP-A87D	1194	no
TCGA-VP-A87E	2037	no
TCGA-VP-A87H	663	no
TCGA-VP-A87J	1774	no
TCGA-VP-AA1N	1365	no
TCGA-WW-A8ZI	449	no
TCGA-X4-A8KS	979	no
TCGA-XA-A8JR	376	no
TCGA-XJ-A83F	1127	no
TCGA-XJ-A83G	1461	no
TCGA-XJ-A83H	1280	no
TCGA-XJ-A9DI	1461	no
TCGA-XJ-A9DK	275	no
TCGA-XJ-A9DQ	91	no
TCGA-XK-AAIR	972	no
TCGA-XK-AAIV	1133	no
TCGA-XK-AAIW	427	no
TCGA-XK-AAJ3	1262	no
TCGA-XK-AAJA	930	no
TCGA-XK-AAJP	1259	no
TCGA-XK-AAJT	1434	no
TCGA-XK-AAJU	1576	no
TCGA-XK-AAK1	979	no
TCGA-XQ-A8TA	146	no
TCGA-XQ-A8TB	770	no
TCGA-Y6-A8TL	992	no
TCGA-Y6-A9XI	526	no
TCGA-YJ-A8SW	148	no
TCGA-YL-A8HJ	1611	no
TCGA-YL-A8HL	1565	no
TCGA-YL-A8S9	1006	no
TCGA-YL-A8SA	512	no
TCGA-YL-A8SF	1373	no
TCGA-YL-A8SH	875	no
TCGA-YL-A8SK	1408	no
TCGA-YL-A8SL	987	no
TCGA-YL-A8SO	3479	no
TCGA-YL-A8SR	273	no
TCGA-YL-A9WH	427	no
TCGA-YL-A9WI	1623	no
TCGA-ZG-A8QW	94	no
TCGA-ZG-A8QX	442	no
TCGA-ZG-A8QY	404	no
TCGA-ZG-A8QZ	308	no
TCGA-ZG-A9KY	130	no
TCGA-ZG-A9L0	355	no
TCGA-ZG-A9L1	1302	no
TCGA-ZG-A9L2	180	no
TCGA-ZG-A9L4	1108	no
TCGA-ZG-A9L5	908	no
TCGA-ZG-A9L6	664	no
TCGA-ZG-A9L9	51	no
TCGA-ZG-A9LB	583	no
TCGA-ZG-A9LM	378	no
TCGA-ZG-A9LN	115	no
TCGA-ZG-A9LS	516	no
TCGA-ZG-A9LU	579	no
TCGA-ZG-A9LY	370	no
TCGA-ZG-A9LZ	692	no
TCGA-ZG-A9M4	547	no
TCGA-ZG-A9MC	455	no
TCGA-ZG-A9N3	349	no
TCGA-ZG-A9ND	410	no
TCGA-ZG-A9NI	132	no

## Sheet: S table 8
Supplementary Table 8 The clinicopathological characteristics of patients
id	BCR	age	gleason score	T stage	N stage	therapy outcome	radiotherapy	laterality
TCGA-Y6-A9XI	NO	>65	>7	na	N0	CR	NO	Bilateral
TCGA-ZG-A9NI	NO	>65	>7	T3	N0	CR	NO	Bilateral
TCGA-ZG-A9ND	NO	<=65	>7	T3	N0	CR	NO	Bilateral
TCGA-ZG-A9N3	NO	>65	>7	T3	N1	PR	NO	Bilateral
TCGA-ZG-A9MC	NO	>65	>7	T3	N1	PR	YES	Bilateral
TCGA-ZG-A9M4	NO	<=65	>7	T3	N1	PR	NO	Bilateral
TCGA-ZG-A9LZ	YES	>65	>7	T3	N0	PR	YES	Bilateral
TCGA-ZG-A9LY	NO	<=65	>7	T3	N1	CR	YES	Bilateral
TCGA-ZG-A9LU	NO	>65	>7	T3	N0	PR	YES	Bilateral
TCGA-ZG-A9LS	NO	<=65	>7	T3	N1	CR	YES	Bilateral
TCGA-ZG-A9LN	NO	<=65	>7	T3	N1	PR	NO	Bilateral
TCGA-ZG-A9LM	NO	>65	>7	T3	N1	CR	NO	Right
TCGA-ZG-A9LB	NO	>65	>7	T3	N0	PR	NO	Right
TCGA-ZG-A9L9	NO	<=65	>7	T3	N1	PD	YES	Bilateral
TCGA-ZG-A9L6	YES	<=65	>7	T3	N0	PR	NO	Bilateral
TCGA-ZG-A9L5	NO	<=65	>7	T4	N1	PD	NO	Bilateral
TCGA-ZG-A9L4	NO	<=65	>7	T3	N0	SD	NO	Bilateral
TCGA-ZG-A9L2	YES	>65	>7	T3	N0	SD	NO	na
TCGA-ZG-A9L1	NO	>65	>7	T3	N1	PD	YES	Bilateral
TCGA-ZG-A9L0	na	>65	>7	T3	N1	SD	NO	Bilateral
TCGA-ZG-A9KY	na	>65	>7	T4	N1	SD	NO	Bilateral
TCGA-ZG-A8QZ	NO	<=65	>7	T3	N1	SD	YES	Bilateral
TCGA-ZG-A8QY	na	>65	>7	T3	N1	SD	NO	Bilateral
TCGA-ZG-A8QX	na	<=65	<=7	T2	N0	SD	NO	Bilateral
TCGA-ZG-A8QW	na	>65	>7	T3	N1	PD	NO	Bilateral
TCGA-YL-A9WY	YES	<=65	>7	T3	N1	SD	NO	Bilateral
TCGA-YL-A9WX	YES	>65	>7	T3	N1	CR	NO	Bilateral
TCGA-YL-A9WL	YES	<=65	>7	T3	N0	CR	YES	Bilateral
TCGA-YL-A9WK	YES	<=65	>7	T3	N0	SD	NO	Bilateral
TCGA-YL-A9WJ	YES	<=65	>7	T3	N1	PR	YES	Bilateral
TCGA-YL-A9WI	NO	<=65	>7	T3	N1	SD	NO	Bilateral
TCGA-YL-A9WH	NO	>65	>7	T3	N1	SD	YES	Bilateral
TCGA-YL-A8SR	NO	<=65	>7	T3	N0	na	na	Bilateral
TCGA-YL-A8SQ	YES	<=65	>7	T3	N0	SD	NO	Bilateral
TCGA-YL-A8SP	NO	<=65	>7	T3	na	SD	NO	Bilateral
TCGA-YL-A8SO	NO	<=65	>7	T3	na	SD	NO	Bilateral
TCGA-YL-A8SL	NO	>65	>7	T3	N1	CR	NO	Bilateral
TCGA-YL-A8SK	NO	>65	>7	T3	N1	SD	YES	Bilateral
TCGA-YL-A8SJ	YES	<=65	>7	T3	N0	CR	NO	Bilateral
TCGA-YL-A8SI	NO	>65	>7	T3	N0	CR	NO	Bilateral
TCGA-YL-A8SH	NO	>65	<=7	T3	N0	na	na	Bilateral
TCGA-YL-A8SF	NO	<=65	>7	T3	N0	SD	NO	Bilateral
TCGA-YL-A8SC	NO	>65	>7	T3	N0	PR	NO	Bilateral
TCGA-YL-A8SB	NO	<=65	>7	T3	N0	SD	YES	Bilateral
TCGA-YL-A8SA	NO	>65	>7	T3	N0	SD	YES	Bilateral
TCGA-YL-A8S9	NO	<=65	>7	T3	N0	SD	NO	Bilateral
TCGA-YL-A8S8	YES	>65	>7	T3	N0	SD	NO	Bilateral
TCGA-YL-A8HO	NO	>65	<=7	T3	N0	SD	NO	Bilateral
TCGA-YL-A8HM	NO	>65	>7	T3	N0	CR	YES	Bilateral
TCGA-YL-A8HL	NO	<=65	>7	T3	N1	SD	YES	Bilateral
TCGA-YL-A8HK	YES	<=65	>7	T3	N0	CR	YES	Bilateral
TCGA-YL-A8HJ	NO	<=65	>7	T3	na	CR	YES	Bilateral
TCGA-YJ-A8SW	YES	>65	>7	T3	N0	na	na	Right
TCGA-Y6-A8TL	NO	<=65	<=7	T3	N0	na	NO	Right
TCGA-XQ-A8TB	NO	>65	>7	T3	N0	CR	YES	Bilateral
TCGA-XQ-A8TA	YES	<=65	>7	na	na	PD	NO	Bilateral
TCGA-XK-AAK1	NO	<=65	<=7	T2	N0	CR	NO	Bilateral
TCGA-XK-AAJU	NO	<=65	<=7	T2	N0	CR	NO	Bilateral
TCGA-XK-AAJT	NO	>65	<=7	T3	N0	PR	NO	Bilateral
TCGA-XK-AAJR	YES	<=65	<=7	T3	N0	CR	NO	Bilateral
TCGA-XK-AAJP	NO	>65	<=7	T3	N0	CR	NO	Left
TCGA-XK-AAJA	NO	<=65	<=7	T3	N0	na	na	Bilateral
TCGA-XK-AAJ3	NO	<=65	>7	T3	N0	CR	NO	Bilateral
TCGA-XK-AAIW	NO	>65	>7	T3	N0	CR	NO	Bilateral
TCGA-XK-AAIV	NO	<=65	>7	T3	N1	CR	YES	Bilateral
TCGA-XK-AAIR	NO	>65	>7	T2	N0	CR	NO	Bilateral
TCGA-XJ-A9DX	NO	<=65	>7	T3	N1	PR	na	Bilateral
TCGA-XJ-A9DQ	NO	<=65	<=7	T2	na	na	na	Right
TCGA-XJ-A9DK	NO	<=65	>7	T2	na	na	na	Right
TCGA-XJ-A9DI	NO	<=65	>7	T3	N0	CR	YES	na
TCGA-XJ-A83H	NO	<=65	<=7	T2	na	na	na	Bilateral
TCGA-XJ-A83G	NO	<=65	<=7	T3	N0	CR	NO	Bilateral
TCGA-XJ-A83F	NO	>65	<=7	T3	N0	CR	NO	Right
TCGA-XA-A8JR	NO	>65	<=7	T2	N0	CR	NO	Bilateral
TCGA-X4-A8KS	NO	<=65	<=7	T2	na	PR	NO	Bilateral
TCGA-X4-A8KQ	NO	<=65	>7	T3	N0	PD	YES	Right
TCGA-WW-A8ZI	NO	>65	>7	T2	N0	CR	NO	Bilateral
TCGA-VP-AA1N	NO	>65	>7	T3	N0	CR	YES	Bilateral
TCGA-VP-A87K	YES	<=65	>7	T3	N0	CR	NO	Bilateral
TCGA-VP-A87J	NO	<=65	<=7	T3	N1	CR	NO	Bilateral
TCGA-VP-A87H	NO	>65	>7	T3	N0	CR	NO	Bilateral
TCGA-VP-A87E	NO	<=65	<=7	T2	N0	CR	NO	Bilateral
TCGA-VP-A87D	YES	<=65	>7	T3	N1	CR	NO	Bilateral
TCGA-VP-A87C	NO	>65	<=7	T2	N0	CR	NO	Bilateral
TCGA-VP-A87B	NO	<=65	>7	T2	N0	PD	YES	Right
TCGA-VP-A879	NO	>65	>7	T2	N0	CR	NO	Right
TCGA-VP-A878	NO	<=65	>7	T2	N1	PR	NO	Bilateral
TCGA-VP-A876	NO	<=65	>7	T2	N0	CR	NO	Bilateral
TCGA-VP-A875	NO	>65	<=7	T3	N0	CR	NO	Bilateral
TCGA-VP-A872	NO	<=65	>7	T3	N0	CR	NO	Bilateral
TCGA-VN-A943	NO	>65	>7	T2	N0	CR	NO	Bilateral
TCGA-VN-A88R	NO	<=65	>7	T2	N0	PR	NO	Bilateral
TCGA-VN-A88Q	NO	<=65	>7	T2	N0	CR	NO	Bilateral
TCGA-VN-A88P	NO	<=65	<=7	T2	N0	CR	NO	Bilateral
TCGA-VN-A88O	NO	<=65	<=7	T2	N0	na	na	Bilateral
TCGA-VN-A88N	NO	<=65	<=7	T2	N0	CR	NO	Bilateral
TCGA-VN-A88M	na	<=65	<=7	T2	N0	na	na	Bilateral
TCGA-VN-A88L	NO	<=65	<=7	T2	N0	CR	NO	Bilateral
TCGA-VN-A88K	NO	<=65	>7	T3	N1	na	na	Bilateral
TCGA-VN-A88I	NO	<=65	>7	T3	N0	PR	na	Bilateral
TCGA-V1-A9ZR	YES	>65	>7	T4	N0	CR	NO	Bilateral
TCGA-V1-A9ZK	NO	>65	>7	T3	N0	CR	NO	Left
TCGA-V1-A9ZI	YES	>65	>7	T3	N0	PD	NO	Bilateral
TCGA-V1-A9ZG	NO	<=65	>7	T2	N0	CR	NO	Bilateral
TCGA-V1-A9Z9	NO	<=65	>7	T2	N0	CR	NO	Bilateral
TCGA-V1-A9Z8	NO	<=65	>7	T3	N0	CR	NO	Bilateral
TCGA-V1-A9Z7	YES	<=65	>7	T3	N0	CR	NO	Bilateral
TCGA-V1-A9OY	NO	<=65	<=7	T3	N1	CR	NO	Bilateral
TCGA-V1-A9OX	NO	<=65	>7	T2	N0	PR	NO	Bilateral
TCGA-V1-A9OT	YES	<=65	<=7	T2	na	PD	NO	Bilateral
TCGA-V1-A9OQ	NO	>65	<=7	T3	na	CR	NO	Bilateral
TCGA-V1-A9OL	NO	<=65	>7	T3	N0	CR	NO	Bilateral
TCGA-V1-A9OH	NO	<=65	>7	T2	na	CR	NO	Right
TCGA-V1-A9OF	NO	<=65	<=7	T2	na	CR	NO	Bilateral
TCGA-V1-A9OA	NO	<=65	>7	T3	N1	CR	YES	Bilateral
TCGA-V1-A9O9	YES	<=65	>7	T3	N0	CR	NO	Bilateral
TCGA-V1-A9O7	YES	<=65	>7	T3	N0	PD	YES	Bilateral
TCGA-V1-A9O5	YES	<=65	>7	T4	N1	CR	YES	Bilateral
TCGA-V1-A8X3	NO	<=65	<=7	T2	N0	CR	NO	Bilateral
TCGA-V1-A8WW	NO	<=65	>7	T3	N1	PD	NO	Bilateral
TCGA-V1-A8WV	NO	<=65	>7	T3	N1	CR	NO	Bilateral
TCGA-V1-A8WS	NO	<=65	<=7	T3	na	PD	NO	Bilateral
TCGA-V1-A8WN	NO	<=65	<=7	T2	na	CR	NO	Bilateral
TCGA-V1-A8WL	NO	<=65	<=7	T3	N0	CR	NO	Bilateral
TCGA-V1-A8MU	NO	<=65	<=7	T3	N1	PD	NO	Bilateral
TCGA-V1-A8MM	YES	<=65	<=7	T3	N0	PD	NO	Bilateral
TCGA-V1-A8ML	NO	<=65	<=7	T2	N0	CR	NO	Bilateral
TCGA-V1-A8MK	YES	<=65	<=7	T2	N0	CR	NO	Bilateral
TCGA-V1-A8MJ	NO	<=65	<=7	T3	N1	PD	NO	Bilateral
TCGA-V1-A8MG	NO	<=65	<=7	T3	na	CR	NO	Bilateral
TCGA-V1-A8MF	NO	<=65	<=7	T3	N0	CR	NO	Bilateral
TCGA-TP-A8TV	NO	<=65	<=7	T2	N0	CR	YES	Bilateral
TCGA-TP-A8TT	NO	<=65	<=7	T3	N0	na	YES	Left
TCGA-TK-A8OK	na	>65	<=7	na	na	na	NO	Right
TCGA-SU-A7E7	NO	<=65	>7	T2	N0	na	NO	Right
TCGA-QU-A6IP	NO	>65	<=7	T2	N0	na	na	Right
TCGA-QU-A6IO	NO	<=65	<=7	T2	N0	CR	NO	Bilateral
TCGA-QU-A6IN	NO	<=65	<=7	T2	N0	CR	NO	Bilateral
TCGA-QU-A6IM	NO	<=65	<=7	T2	N0	na	na	Left
TCGA-QU-A6IL	NO	<=65	<=7	T2	N0	na	na	Bilateral
TCGA-MG-AAMC	NO	<=65	>7	T3	N0	CR	NO	na
TCGA-M7-A725	NO	<=65	<=7	T3	N0	na	na	Bilateral
TCGA-M7-A724	NO	<=65	>7	T3	N0	PD	NO	Right
TCGA-M7-A723	NO	<=65	<=7	T3	N1	CR	YES	Bilateral
TCGA-M7-A722	YES	<=65	>7	T3	N0	PR	NO	Bilateral
TCGA-M7-A721	NO	>65	<=7	T2	na	na	na	Bilateral
TCGA-M7-A720	NO	<=65	<=7	T2	na	CR	NO	Bilateral
TCGA-M7-A71Z	NO	<=65	<=7	T3	N0	CR	NO	Right
TCGA-M7-A71Y	NO	<=65	<=7	T2	na	CR	NO	Bilateral
TCGA-KK-A8IM	NO	<=65	<=7	T2	N0	CR	NO	Bilateral
TCGA-KK-A8IL	NO	<=65	>7	T3	N1	na	na	Bilateral
TCGA-KK-A8IK	NO	<=65	>7	T2	N0	CR	NO	Bilateral
TCGA-KK-A8IJ	NO	<=65	<=7	T3	N1	na	na	Bilateral
TCGA-KK-A8II	YES	<=65	>7	T3	N0	CR	NO	Bilateral
TCGA-KK-A8IH	NO	<=65	<=7	T3	N0	CR	NO	Bilateral
TCGA-KK-A8IG	NO	<=65	<=7	T3	N0	CR	NO	Bilateral
TCGA-KK-A8IF	YES	<=65	<=7	T3	N0	na	na	Bilateral
TCGA-KK-A8ID	NO	>65	>7	T3	N1	CR	NO	Bilateral
TCGA-KK-A8IC	YES	<=65	>7	T3	N0	PD	NO	Bilateral
TCGA-KK-A8IB	na	<=65	>7	T3	N0	na	na	Bilateral
TCGA-KK-A8IA	NO	>65	>7	T3	N1	na	NO	Bilateral
TCGA-KK-A8I9	NO	<=65	>7	T3	N0	CR	YES	Bilateral
TCGA-KK-A8I8	NO	>65	>7	T3	N0	CR	YES	Bilateral
TCGA-KK-A8I7	NO	<=65	>7	T3	N0	PD	NO	Bilateral
TCGA-KK-A8I6	NO	<=65	<=7	T3	N0	na	na	Bilateral
TCGA-KK-A8I5	NO	<=65	<=7	T2	N0	CR	NO	Right
TCGA-KK-A8I4	NO	<=65	<=7	T3	N1	PD	NO	Left
TCGA-KK-A7B4	YES	<=65	>7	T3	N1	SD	NO	Bilateral
TCGA-KK-A7B3	NO	<=65	>7	T3	N0	CR	NO	Bilateral
TCGA-KK-A7B2	NO	>65	>7	T3	N1	SD	NO	Left
TCGA-KK-A7B1	NO	<=65	<=7	T3	N0	CR	NO	Bilateral
TCGA-KK-A7B0	NO	>65	>7	T3	N0	SD	NO	Bilateral
TCGA-KK-A7AZ	na	<=65	<=7	T3	N0	na	na	Right
TCGA-KK-A7AY	NO	<=65	<=7	T2	N0	CR	NO	Bilateral
TCGA-KK-A7AW	YES	<=65	<=7	T3	N1	na	na	Right
TCGA-KK-A7AV	NO	<=65	<=7	T2	N0	CR	NO	Bilateral
TCGA-KK-A7AU	NO	<=65	>7	T3	N1	PD	NO	Bilateral
TCGA-KK-A7AQ	NO	<=65	<=7	T2	N0	CR	NO	Bilateral
TCGA-KK-A7AP	na	<=65	>7	T3	N1	na	na	Right
TCGA-KK-A6E8	NO	>65	>7	T2	N0	na	na	Bilateral
TCGA-KK-A6E7	NO	<=65	>7	T3	N1	PR	NO	Bilateral
TCGA-KK-A6E6	NO	>65	>7	T3	N0	na	na	Bilateral
TCGA-KK-A6E5	NO	<=65	<=7	T3	N0	CR	NO	Bilateral
TCGA-KK-A6E4	NO	>65	<=7	T2	N0	CR	NO	Right
TCGA-KK-A6E3	NO	<=65	<=7	T2	N0	na	na	Bilateral
TCGA-KK-A6E2	NO	<=65	<=7	T2	N0	CR	NO	Bilateral
TCGA-KK-A6E1	NO	<=65	>7	T3	N1	CR	YES	Bilateral
TCGA-KK-A6E0	YES	<=65	>7	T3	N0	CR	YES	Right
TCGA-KK-A6DY	NO	<=65	<=7	T2	N0	na	NO	Bilateral
TCGA-KK-A5A1	NO	>65	>7	T3	N0	PR	NO	Bilateral
TCGA-KK-A59Z	NO	>65	<=7	T2	N0	na	NO	Bilateral
TCGA-KK-A59Y	NO	<=65	>7	T3	N1	CR	YES	Bilateral
TCGA-KK-A59X	na	<=65	>7	T3	N1	na	YES	Bilateral
TCGA-KK-A59V	NO	<=65	>7	T3	N0	CR	NO	Bilateral
TCGA-KC-A7FE	NO	<=65	<=7	T2	N0	na	na	Bilateral
TCGA-KC-A7FD	NO	<=65	<=7	T3	N0	na	na	Bilateral
TCGA-KC-A7FA	NO	<=65	<=7	T3	N0	na	na	Bilateral
TCGA-KC-A7F6	NO	<=65	<=7	T2	N0	na	na	Bilateral
TCGA-KC-A7F5	NO	<=65	<=7	T2	N0	na	na	Right
TCGA-KC-A7F3	NO	>65	<=7	T2	N0	na	na	Bilateral
TCGA-KC-A4BV	YES	>65	>7	T3	N0	na	na	Bilateral
TCGA-KC-A4BR	NO	>65	>7	T3	N1	na	na	Bilateral
TCGA-KC-A4BO	NO	<=65	<=7	T2	N0	na	na	Bilateral
TCGA-KC-A4BN	NO	<=65	<=7	T2	N0	na	na	Right
TCGA-KC-A4BL	YES	<=65	<=7	T2	N0	na	na	Bilateral
TCGA-J9-A8CP	NO	>65	<=7	T3	na	na	na	Bilateral
TCGA-J9-A8CN	NO	<=65	<=7	T3	na	na	na	Bilateral
TCGA-J9-A8CM	YES	>65	>7	T3	N1	na	na	Bilateral
TCGA-J9-A8CL	YES	>65	>7	T3	na	na	na	Bilateral
TCGA-J9-A8CK	NO	>65	>7	T3	na	na	na	Bilateral
TCGA-J9-A52E	NO	<=65	>7	T3	N0	na	na	Bilateral
TCGA-J9-A52D	NO	>65	>7	T3	na	na	na	Bilateral
TCGA-J9-A52C	NO	<=65	>7	T3	na	na	na	Bilateral
TCGA-J9-A52B	NO	<=65	>7	T3	N0	na	na	Bilateral
TCGA-J4-AAU2	NO	<=65	<=7	T2	N0	CR	NO	Bilateral
TCGA-J4-AATZ	NO	>65	>7	T3	N0	na	na	Bilateral
TCGA-J4-AATV	NO	>65	<=7	T2	N0	PR	NO	Bilateral
TCGA-J4-A83N	NO	<=65	<=7	T2	na	CR	NO	Bilateral
TCGA-J4-A83M	NO	<=65	<=7	T2	N0	CR	YES	Bilateral
TCGA-J4-A83L	NO	<=65	<=7	T2	N0	CR	NO	Bilateral
TCGA-J4-A83K	NO	<=65	<=7	T2	na	CR	NO	Bilateral
TCGA-J4-A83J	NO	>65	<=7	T2	N0	CR	NO	Bilateral
TCGA-J4-A83I	NO	<=65	<=7	T3	N0	CR	NO	Bilateral
TCGA-J4-A6M7	NO	<=65	<=7	T2	na	CR	NO	Bilateral
TCGA-J4-A6G3	NO	<=65	>7	T3	N0	PR	YES	Bilateral
TCGA-J4-A6G1	NO	>65	>7	T3	N0	CR	YES	Bilateral
TCGA-J4-A67T	NO	<=65	<=7	T2	na	CR	NO	Bilateral
TCGA-J4-A67S	NO	<=65	<=7	T3	N0	CR	NO	Bilateral
TCGA-J4-A67R	NO	<=65	<=7	T2	N0	CR	NO	Bilateral
TCGA-J4-A67Q	NO	>65	<=7	T2	na	CR	NO	Bilateral
TCGA-J4-A67O	NO	<=65	<=7	T2	N0	CR	NO	Bilateral
TCGA-J4-A67N	YES	<=65	<=7	T3	N0	na	NO	Bilateral
TCGA-J4-A67M	NO	<=65	<=7	T3	N0	CR	NO	Bilateral
TCGA-J4-A67L	NO	<=65	<=7	T3	N0	CR	NO	Left
TCGA-J4-A67K	NO	>65	<=7	T2	na	CR	NO	Bilateral
TCGA-J4-8200	NO	<=65	<=7	T2	N0	CR	NO	Bilateral
TCGA-J4-8198	NO	<=65	<=7	T3	na	CR	NO	Bilateral
TCGA-HI-7171	YES	<=65	>7	T3	N0	SD	NO	Bilateral
TCGA-HI-7170	NO	<=65	<=7	T2	N0	CR	NO	Bilateral
TCGA-HI-7169	NO	<=65	<=7	T3	N0	CR	NO	Bilateral
TCGA-HI-7168	YES	<=65	>7	T3	N0	SD	NO	Bilateral
TCGA-HC-A9TH	NO	<=65	>7	T3	N0	PR	NO	Bilateral
TCGA-HC-A9TE	NO	<=65	>7	T3	N0	PR	NO	Bilateral
TCGA-HC-A8D1	NO	>65	<=7	T2	N0	CR	NO	Bilateral
TCGA-HC-A8D0	NO	<=65	<=7	T2	N0	CR	NO	Left
TCGA-HC-A8CY	na	<=65	>7	T3	N1	na	na	Bilateral
TCGA-HC-A76X	NO	<=65	<=7	T2	N0	na	na	Bilateral
TCGA-HC-A76W	NO	>65	<=7	T3	N0	na	na	Bilateral
TCGA-HC-A6HY	na	<=65	<=7	T2	na	na	na	Bilateral
TCGA-HC-A6HX	na	<=65	<=7	T2	N0	na	na	Bilateral
TCGA-HC-A6AS	na	>65	<=7	T2	N0	na	na	Right
TCGA-HC-A6AQ	na	<=65	<=7	T2	na	na	na	Bilateral
TCGA-HC-A6AP	na	<=65	<=7	T2	na	na	na	Bilateral
TCGA-HC-A6AO	na	<=65	<=7	T2	na	CR	NO	Bilateral
TCGA-HC-A6AN	na	>65	<=7	T3	N0	na	na	Bilateral
TCGA-HC-A6AL	na	<=65	<=7	T2	N0	na	na	Bilateral
TCGA-HC-A632	NO	>65	>7	T3	N0	na	na	Bilateral
TCGA-HC-A631	na	>65	>7	T2	N0	na	na	Bilateral
TCGA-HC-A4ZV	na	<=65	>7	T3	N0	na	na	Bilateral
TCGA-HC-A48F	na	<=65	>7	T2	N1	CR	YES	Bilateral
TCGA-HC-8266	na	<=65	>7	T3	N0	na	NO	Bilateral
TCGA-HC-8265	NO	>65	>7	T3	N0	CR	YES	Bilateral
TCGA-HC-8264	na	<=65	>7	T3	N1	na	na	Bilateral
TCGA-HC-8262	NO	<=65	>7	T2	N0	CR	NO	Bilateral
TCGA-HC-8261	na	<=65	<=7	T2	na	CR	NO	Bilateral
TCGA-HC-8260	NO	<=65	<=7	T2	N0	CR	NO	Bilateral
TCGA-HC-8259	NO	<=65	<=7	T2	na	CR	NO	Left
TCGA-HC-8258	NO	<=65	<=7	T2	N0	CR	NO	Bilateral
TCGA-HC-8257	NO	>65	<=7	T3	N1	CR	NO	Bilateral
TCGA-HC-8256	na	<=65	<=7	T2	na	CR	NO	Bilateral
TCGA-HC-8216	na	<=65	<=7	T3	N0	CR	NO	Right
TCGA-HC-8213	na	<=65	<=7	T2	na	CR	NO	Bilateral
TCGA-HC-8212	na	<=65	<=7	T3	N0	CR	NO	Bilateral
TCGA-HC-7821	NO	<=65	>7	T3	N1	CR	YES	Bilateral
TCGA-HC-7820	na	>65	<=7	T2	na	CR	NO	Bilateral
TCGA-HC-7819	na	<=65	>7	T2	N0	CR	NO	Bilateral
TCGA-HC-7818	na	>65	<=7	T2	N0	CR	NO	Bilateral
TCGA-HC-7817	NO	<=65	<=7	T3	na	CR	YES	Bilateral
TCGA-HC-7752	na	<=65	<=7	T2	N0	CR	NO	Bilateral
TCGA-HC-7750	na	<=65	<=7	T2	na	CR	NO	Left
TCGA-HC-7749	na	>65	<=7	T3	N0	CR	NO	Right
TCGA-HC-7748	na	<=65	<=7	T2	N0	CR	NO	Right
TCGA-HC-7747	NO	<=65	<=7	T2	N0	CR	YES	Bilateral
TCGA-HC-7745	na	<=65	<=7	T3	N0	CR	NO	Bilateral
TCGA-HC-7744	NO	<=65	<=7	T3	N0	CR	YES	Bilateral
TCGA-HC-7742	NO	<=65	<=7	T3	N0	PR	NO	na
TCGA-HC-7741	NO	>65	<=7	T3	N0	CR	NO	Bilateral
TCGA-HC-7740	na	<=65	<=7	T2	N0	CR	NO	Bilateral
TCGA-HC-7738	na	<=65	<=7	T2	na	PR	NO	Bilateral
TCGA-HC-7737	na	<=65	<=7	T2	N1	CR	NO	Bilateral
TCGA-HC-7736	na	<=65	<=7	T2	N0	CR	NO	Bilateral
TCGA-HC-7233	na	>65	<=7	T2	N0	CR	NO	Left
TCGA-HC-7232	na	>65	>7	T3	na	CR	NO	Bilateral
TCGA-HC-7231	na	>65	<=7	T2	na	CR	NO	Bilateral
TCGA-HC-7230	na	<=65	<=7	T2	N0	CR	NO	na
TCGA-HC-7213	YES	<=65	>7	T3	N0	PR	NO	Bilateral
TCGA-HC-7212	na	<=65	<=7	T2	N0	CR	na	Right
TCGA-HC-7211	na	<=65	<=7	T2	N0	CR	NO	Bilateral
TCGA-HC-7210	na	>65	<=7	T2	N0	CR	NO	Right
TCGA-HC-7209	na	<=65	<=7	T2	N0	CR	NO	Bilateral
TCGA-HC-7081	na	<=65	>7	T3	na	PR	YES	Bilateral
TCGA-HC-7080	NO	>65	<=7	T2	N0	CR	NO	Right
TCGA-HC-7079	na	<=65	<=7	T3	N0	PR	NO	Bilateral
TCGA-HC-7078	na	>65	<=7	T3	N0	CR	NO	Bilateral
TCGA-HC-7077	na	<=65	<=7	T3	na	CR	NO	Bilateral
TCGA-HC-7075	na	<=65	<=7	T2	na	CR	NO	Right
TCGA-H9-A6BY	na	<=65	<=7	T3	N0	na	na	Bilateral
TCGA-H9-A6BX	NO	<=65	<=7	T2	na	CR	NO	Bilateral
TCGA-H9-7775	NO	>65	<=7	T2	na	CR	NO	Right
TCGA-G9-A9S7	NO	<=65	>7	T3	N0	PR	YES	Bilateral
TCGA-G9-A9S4	NO	<=65	>7	T3	N1	CR	NO	Bilateral
TCGA-G9-A9S0	YES	<=65	>7	T3	N1	CR	YES	Bilateral
TCGA-G9-7525	NO	<=65	<=7	T2	N0	CR	NO	Bilateral
TCGA-G9-7523	NO	<=65	>7	T3	N0	CR	NO	Bilateral
TCGA-G9-7522	NO	<=65	<=7	T2	N0	CR	NO	Bilateral
TCGA-G9-7521	NO	<=65	>7	T3	N1	na	NO	Bilateral
TCGA-G9-7519	NO	<=65	<=7	T2	na	CR	NO	Bilateral
TCGA-G9-7510	NO	>65	>7	T3	N0	CR	NO	Bilateral
TCGA-G9-7509	NO	<=65	<=7	T2	na	CR	NO	Bilateral
TCGA-G9-6499	NO	>65	>7	T3	N0	CR	NO	Bilateral
TCGA-G9-6498	NO	<=65	<=7	T3	na	CR	NO	Bilateral
TCGA-G9-6496	NO	<=65	<=7	T2	N0	CR	NO	Bilateral
TCGA-G9-6494	na	>65	<=7	T4	N0	PD	NO	Bilateral
TCGA-G9-6385	NO	>65	<=7	T2	na	CR	NO	Bilateral
TCGA-G9-6384	NO	<=65	<=7	T3	N0	CR	NO	Bilateral
TCGA-G9-6379	NO	>65	<=7	T3	N0	CR	NO	Bilateral
TCGA-G9-6378	NO	<=65	<=7	T2	na	CR	NO	Bilateral
TCGA-G9-6377	NO	<=65	<=7	T2	N0	CR	NO	Bilateral
TCGA-G9-6373	na	>65	<=7	T3	na	CR	NO	Bilateral
TCGA-G9-6371	NO	<=65	<=7	T2	na	CR	NO	Bilateral
TCGA-G9-6370	NO	<=65	<=7	T3	N0	CR	NO	Bilateral
TCGA-G9-6369	NO	<=65	<=7	T2	N0	CR	NO	Bilateral
TCGA-G9-6367	na	<=65	>7	T3	N0	PD	NO	Bilateral
TCGA-G9-6366	NO	<=65	<=7	T3	na	na	na	Left
TCGA-G9-6365	NO	>65	<=7	T4	N0	CR	NO	Bilateral
TCGA-G9-6364	NO	>65	<=7	T3	N0	CR	NO	Bilateral
TCGA-G9-6363	NO	<=65	<=7	T4	N0	CR	NO	Bilateral
TCGA-G9-6362	NO	<=65	<=7	T3	N0	PD	NO	Bilateral
TCGA-G9-6361	NO	<=65	<=7	T3	N0	CR	NO	Bilateral
TCGA-G9-6356	NO	<=65	>7	T3	N0	CR	NO	Bilateral
TCGA-G9-6354	NO	<=65	<=7	T2	na	CR	NO	Right
TCGA-G9-6353	NO	<=65	<=7	T3	na	CR	NO	Bilateral
TCGA-G9-6351	NO	<=65	<=7	T2	na	CR	NO	Bilateral
TCGA-G9-6348	NO	>65	<=7	T2	N0	CR	NO	Bilateral
TCGA-G9-6347	NO	<=65	<=7	T2	na	CR	NO	Bilateral
TCGA-G9-6343	NO	<=65	<=7	T2	na	na	na	Bilateral
TCGA-G9-6342	NO	<=65	<=7	T3	na	CR	NO	Bilateral
TCGA-G9-6339	NO	<=65	<=7	T3	N0	CR	NO	Bilateral
TCGA-G9-6338	na	<=65	<=7	T3	N0	CR	NO	Bilateral
TCGA-G9-6336	NO	<=65	<=7	na	N0	CR	NO	Bilateral
TCGA-G9-6333	NO	>65	<=7	T2	N0	CR	NO	Bilateral
TCGA-G9-6332	na	<=65	<=7	T3	N0	CR	NO	Bilateral
TCGA-G9-6329	NO	>65	<=7	T2	na	CR	NO	Bilateral
TCGA-FC-A8O0	NO	>65	<=7	T3	N0	CR	na	Bilateral
TCGA-FC-A6HD	na	>65	<=7	T3	N0	CR	NO	Bilateral
TCGA-FC-A66V	NO	>65	<=7	T3	N0	CR	NO	Bilateral
TCGA-FC-A5OB	NO	<=65	>7	T3	N0	na	YES	Bilateral
TCGA-FC-A4JI	na	>65	>7	T3	na	CR	YES	Bilateral
TCGA-FC-7961	na	<=65	>7	T3	N0	CR	NO	Bilateral
TCGA-FC-7708	NO	<=65	<=7	T3	N0	CR	NO	Bilateral
TCGA-EJ-AB27	NO	<=65	<=7	T2	N0	CR	NO	Bilateral
TCGA-EJ-AB20	NO	<=65	<=7	T2	N0	CR	NO	Bilateral
TCGA-EJ-A8FU	na	<=65	>7	T3	N0	CR	NO	Bilateral
TCGA-EJ-A8FS	YES	>65	<=7	T3	N0	CR	NO	Bilateral
TCGA-EJ-A8FP	YES	<=65	>7	T2	N0	CR	NO	Bilateral
TCGA-EJ-A8FO	NO	<=65	<=7	T3	N0	CR	NO	Bilateral
TCGA-EJ-A8FN	NO	<=65	<=7	T2	N0	CR	NO	Bilateral
TCGA-EJ-A7NN	YES	<=65	<=7	T3	N1	CR	NO	Bilateral
TCGA-EJ-A7NM	NO	<=65	>7	T3	N1	CR	NO	Bilateral
TCGA-EJ-A7NK	NO	<=65	<=7	T3	N0	CR	NO	Bilateral
TCGA-EJ-A7NJ	NO	<=65	>7	T2	N0	CR	NO	Bilateral
TCGA-EJ-A7NH	NO	<=65	<=7	T2	N0	CR	NO	Bilateral
TCGA-EJ-A7NG	NO	<=65	<=7	T3	N0	CR	NO	Bilateral
TCGA-EJ-A7NF	NO	<=65	<=7	T2	N0	CR	NO	Bilateral
TCGA-EJ-A6RC	NO	<=65	<=7	na	N0	CR	NO	Bilateral
TCGA-EJ-A6RA	YES	>65	>7	T3	N1	CR	NO	Bilateral
TCGA-EJ-A65M	NO	<=65	<=7	T2	N0	CR	NO	Bilateral
TCGA-EJ-A65J	NO	<=65	>7	T3	N0	CR	NO	Bilateral
TCGA-EJ-A65G	NO	<=65	>7	T2	N0	CR	NO	Bilateral
TCGA-EJ-A65F	YES	<=65	>7	T3	N0	CR	YES	Bilateral
TCGA-EJ-A65E	NO	>65	<=7	T3	N0	CR	NO	Bilateral
TCGA-EJ-A65D	NO	>65	>7	T3	N0	CR	NO	Bilateral
TCGA-EJ-A65B	NO	<=65	>7	T3	N0	CR	NO	na
TCGA-EJ-A46I	NO	<=65	<=7	T3	N0	CR	NO	Bilateral
TCGA-EJ-A46H	NO	<=65	<=7	T2	N0	CR	NO	Bilateral
TCGA-EJ-A46G	NO	>65	>7	T3	N0	CR	NO	Bilateral
TCGA-EJ-A46F	YES	<=65	>7	T3	N1	PR	NO	Bilateral
TCGA-EJ-A46E	NO	<=65	>7	na	N0	CR	NO	Bilateral
TCGA-EJ-A46D	NO	<=65	>7	T2	N0	CR	NO	Bilateral
TCGA-EJ-A46B	NO	>65	>7	T3	N0	CR	NO	Bilateral
TCGA-EJ-8474	NO	>65	>7	T3	N0	CR	NO	Bilateral
TCGA-EJ-8472	YES	<=65	>7	T3	N0	PR	NO	na
TCGA-EJ-8470	na	<=65	<=7	T2	N0	CR	NO	Bilateral
TCGA-EJ-8469	YES	<=65	>7	T3	N0	PR	NO	Bilateral
TCGA-EJ-8468	NO	<=65	>7	T3	N0	CR	NO	Left
TCGA-EJ-7797	NO	<=65	<=7	T2	N0	CR	NO	Bilateral
TCGA-EJ-7794	NO	>65	<=7	T2	N0	CR	NO	Bilateral
TCGA-EJ-7793	NO	<=65	<=7	T2	na	CR	NO	Bilateral
TCGA-EJ-7792	NO	<=65	<=7	T2	N0	CR	NO	Bilateral
TCGA-EJ-7791	NO	>65	<=7	T2	N0	CR	NO	Bilateral
TCGA-EJ-7789	na	>65	<=7	T3	N0	CR	NO	Bilateral
TCGA-EJ-7788	NO	<=65	<=7	T3	N0	CR	NO	Bilateral
TCGA-EJ-7786	NO	<=65	<=7	T2	N0	CR	NO	Bilateral
TCGA-EJ-7785	NO	<=65	<=7	T3	N0	CR	NO	Bilateral
TCGA-EJ-7784	NO	<=65	<=7	T2	N0	CR	NO	Bilateral
TCGA-EJ-7783	YES	>65	<=7	T3	N0	CR	NO	Bilateral
TCGA-EJ-7782	NO	>65	>7	T2	N0	CR	NO	Bilateral
TCGA-EJ-7781	NO	<=65	<=7	T2	N0	CR	NO	Bilateral
TCGA-EJ-7331	YES	<=65	<=7	T2	N0	CR	NO	Bilateral
TCGA-EJ-7330	NO	>65	<=7	T3	N0	na	na	Bilateral
TCGA-EJ-7328	na	>65	<=7	T3	N0	CR	NO	Bilateral
TCGA-EJ-7327	NO	<=65	<=7	T3	N0	CR	NO	Bilateral
TCGA-EJ-7325	NO	<=65	<=7	T3	N0	CR	NO	Bilateral
TCGA-EJ-7321	NO	<=65	<=7	T3	N0	CR	NO	Bilateral
TCGA-EJ-7318	YES	<=65	<=7	T3	na	PR	NO	Bilateral
TCGA-EJ-7317	NO	>65	<=7	T2	N0	CR	NO	Bilateral
TCGA-EJ-7315	NO	>65	<=7	T3	N0	CR	NO	Bilateral
TCGA-EJ-7314	NO	<=65	<=7	T3	N0	CR	NO	Bilateral
TCGA-EJ-7312	NO	<=65	<=7	T3	N0	CR	NO	Bilateral
TCGA-EJ-7218	NO	>65	<=7	T2	N0	CR	NO	Bilateral
TCGA-EJ-7125	NO	<=65	<=7	T2	N0	CR	NO	Bilateral
TCGA-EJ-7123	NO	<=65	<=7	T2	N0	CR	NO	Bilateral
TCGA-EJ-7115	NO	<=65	<=7	T3	N0	CR	NO	Bilateral
TCGA-EJ-5542	NO	<=65	<=7	T3	N0	CR	NO	Bilateral
TCGA-EJ-5532	NO	<=65	<=7	T3	N0	CR	NO	Bilateral
TCGA-EJ-5531	NO	<=65	<=7	T3	N0	CR	NO	Bilateral
TCGA-EJ-5530	NO	<=65	<=7	T2	N0	CR	NO	Bilateral
TCGA-EJ-5527	NO	>65	<=7	T3	N0	CR	NO	Bilateral
TCGA-EJ-5526	NO	<=65	>7	T3	N1	PD	NO	Bilateral
TCGA-EJ-5525	YES	>65	>7	T2	N0	PD	NO	Bilateral
TCGA-EJ-5524	NO	<=65	>7	T3	N0	PD	NO	Bilateral
TCGA-EJ-5522	NO	<=65	<=7	T2	N0	CR	NO	Bilateral
TCGA-EJ-5521	NO	<=65	<=7	T3	N0	CR	NO	Right
TCGA-EJ-5519	YES	<=65	>7	T3	N1	CR	NO	Bilateral
TCGA-EJ-5518	NO	>65	>7	T4	N0	PD	NO	Bilateral
TCGA-EJ-5517	NO	<=65	<=7	T2	N0	CR	NO	Bilateral
TCGA-EJ-5516	NO	<=65	<=7	T3	N0	CR	NO	Bilateral
TCGA-EJ-5515	NO	<=65	<=7	T3	N0	CR	NO	Right
TCGA-EJ-5514	NO	>65	>7	T2	N0	CR	NO	Bilateral
TCGA-EJ-5512	NO	<=65	<=7	T2	N0	CR	NO	Bilateral
TCGA-EJ-5511	NO	<=65	<=7	T3	N0	CR	NO	Bilateral
TCGA-EJ-5510	NO	<=65	<=7	T2	N0	CR	NO	Bilateral
TCGA-EJ-5509	NO	<=65	<=7	T2	N0	CR	NO	Bilateral
TCGA-EJ-5508	NO	<=65	<=7	T3	N0	CR	NO	Bilateral
TCGA-EJ-5507	NO	<=65	>7	T3	N1	CR	NO	Bilateral
TCGA-EJ-5506	NO	>65	>7	T3	N1	CR	NO	Bilateral
TCGA-EJ-5505	NO	<=65	<=7	T2	N0	CR	NO	Bilateral
TCGA-EJ-5504	YES	<=65	<=7	T3	N1	PD	NO	Bilateral
TCGA-EJ-5503	NO	<=65	>7	T3	N0	CR	NO	Bilateral
TCGA-EJ-5502	NO	<=65	<=7	T2	N0	CR	NO	Bilateral
TCGA-EJ-5501	NO	<=65	<=7	T3	N0	CR	NO	Bilateral
TCGA-EJ-5499	NO	<=65	<=7	T3	N0	CR	NO	Bilateral
TCGA-EJ-5498	NO	<=65	<=7	T2	N0	CR	NO	Bilateral
TCGA-EJ-5497	NO	<=65	<=7	T2	N0	CR	NO	Bilateral
TCGA-EJ-5496	NO	<=65	<=7	T2	N0	CR	NO	Bilateral
TCGA-EJ-5495	NO	>65	>7	T3	N1	CR	NO	Bilateral
TCGA-EJ-5494	NO	<=65	<=7	T3	N0	CR	NO	Bilateral
TCGA-CH-5794	NO	<=65	<=7	T2	N0	CR	NO	Bilateral
TCGA-CH-5792	NO	<=65	>7	T3	N0	na	na	Bilateral
TCGA-CH-5791	NO	>65	<=7	T3	N0	CR	NO	Bilateral
TCGA-CH-5790	NO	<=65	<=7	T2	N0	CR	NO	Bilateral
TCGA-CH-5789	NO	<=65	<=7	T3	N0	CR	NO	Bilateral
TCGA-CH-5788	YES	>65	<=7	T3	N1	PD	NO	Bilateral
TCGA-CH-5772	NO	<=65	>7	T3	N0	CR	YES	Bilateral
TCGA-CH-5771	NO	<=65	<=7	T2	N0	CR	NO	Bilateral
TCGA-CH-5769	NO	<=65	>7	T3	N0	na	na	Bilateral
TCGA-CH-5768	NO	>65	<=7	T3	N0	CR	NO	Bilateral
TCGA-CH-5767	NO	>65	<=7	T2	N0	CR	NO	Bilateral
TCGA-CH-5766	NO	<=65	<=7	T3	N1	na	na	Bilateral
TCGA-CH-5765	NO	<=65	<=7	T3	N0	CR	NO	Bilateral
TCGA-CH-5764	NO	>65	<=7	T3	N0	na	na	Bilateral
TCGA-CH-5763	NO	>65	<=7	T3	N0	CR	NO	Bilateral
TCGA-CH-5762	NO	<=65	<=7	T3	N0	CR	YES	Bilateral
TCGA-CH-5761	NO	<=65	>7	T3	N0	na	na	Left
TCGA-CH-5754	NO	<=65	>7	T3	N1	na	na	Bilateral
TCGA-CH-5753	NO	>65	>7	T3	N1	na	na	Bilateral
TCGA-CH-5752	NO	>65	>7	T3	N0	CR	YES	Bilateral
TCGA-CH-5751	NO	>65	>7	T4	N1	CR	NO	Bilateral
TCGA-CH-5750	NO	>65	<=7	T2	N0	CR	NO	Bilateral
TCGA-CH-5748	na	<=65	<=7	T3	N0	na	na	Bilateral
TCGA-CH-5746	NO	<=65	<=7	T2	N0	CR	YES	Bilateral
TCGA-CH-5745	NO	>65	<=7	T3	N0	na	na	na
TCGA-CH-5744	NO	<=65	<=7	T2	N0	na	na	Bilateral
TCGA-CH-5743	NO	>65	<=7	T2	N0	CR	NO	Bilateral
TCGA-CH-5741	NO	<=65	>7	T3	N1	CR	YES	Bilateral
TCGA-CH-5740	NO	<=65	<=7	T2	N0	na	na	Bilateral
TCGA-CH-5739	NO	<=65	<=7	T3	N0	CR	NO	Left
TCGA-CH-5738	NO	>65	<=7	na	na	CR	NO	Bilateral
TCGA-CH-5737	NO	>65	<=7	T2	N0	na	na	Bilateral
TCGA-4L-AA1F	NO	<=65	>7	T3	N0	na	na	Bilateral
TCGA-2A-AAYU	NO	<=65	<=7	T3	N0	na	na	Left
TCGA-2A-AAYO	NO	<=65	<=7	T2	na	na	na	Bilateral
TCGA-2A-AAYF	NO	<=65	<=7	T3	na	na	na	Right
TCGA-2A-A8W3	YES	>65	>7	T3	N0	na	na	Left
TCGA-2A-A8W1	NO	<=65	<=7	T3	N0	na	na	Left
TCGA-2A-A8VX	NO	>65	>7	T3	N0	na	na	Bilateral
TCGA-2A-A8VV	NO	<=65	<=7	T2	N0	na	na	Right
TCGA-2A-A8VT	NO	<=65	>7	T4	N1	na	na	Bilateral
TCGA-2A-A8VO	NO	<=65	<=7	T3	na	na	NO	Bilateral
TCGA-2A-A8VL	NO	<=65	<=7	T2	N0	na	na	Left
T96	NO	>65	<=7	T2	N0	na	na	na
T92	NO	>65	<=7	T2	N0	na	na	na
T85	YES	>65	>7	T3	N0	na	na	na
T84	YES	>65	>7	T3	N1	na	na	na
T78	YES	>65	>7	T3	N1	na	na	na
T729	NO	<=65	<=7	T3	N1	na	na	na
T728	NO	>65	<=7	T2	Nx	na	na	na
T727	NO	<=65	>7	T2	Nx	na	na	na
T72	NO	>65	>7	T3	N0	na	na	na
T716	na	<=65	>7	T2	Nx	na	na	na
T71	NO	<=65	>7	T3	N0	na	na	na
T705	na	<=65	<=7	T2	N0	na	na	na
T69	NO	>65	>7	T4	N0	na	na	na
T67	YES	<=65	>7	T3	N1	na	na	na
T661	NO	<=65	<=7	T2	N0	na	na	na
T659	NO	<=65	<=7	T2	N0	na	na	na
T643	NO	>65	<=7	T2	N1	na	na	na
T64	YES	>65	>7	T2	N0	na	na	na
T637	na	<=65	>7	T3	N0	na	na	na
T62	NO	<=65	>7	T3	N0	na	na	na
T613	na	>65	<=7	T3	N0	na	na	na
T61	YES	>65	>7	T2	N0	na	na	na
T608	YES	<=65	<=7	T4	N0	na	na	na
T607	YES	>65	<=7	T2	N0	na	na	na
T605	YES	>65	<=7	T3	N1	na	na	na
T600	NO	>65	<=7	T2	N0	na	na	na
T60	NO	>65	>7	T3	N0	na	na	na
T6	NO	<=65	>7	T3	N0	na	na	na
T595	NO	>65	<=7	T2	N0	na	na	na
T587	NO	>65	>7	T2	N0	na	na	na
T585	NO	>65	>7	T3	N1	na	na	na
T58	NO	>65	>7	T2	N0	na	na	na
T577	NO	>65	<=7	T3	Nx	na	na	na
T576	NO	>65	<=7	T3	Nx	na	na	na
T574	YES	>65	>7	T4	N1	na	na	na
T57	NO	>65	>7	T3	N0	na	na	na
T565	YES	>65	<=7	T2	N0	na	na	na
T563	NO	>65	<=7	T3	Nx	na	na	na
T558	YES	>65	>7	T2	N0	na	na	na
T551	NO	>65	<=7	T2	N0	na	na	na
T54	NO	>65	<=7	T2	Nx	na	na	na
T521	NO	<=65	<=7	T2	Nx	na	na	na
T515	NO	>65	<=7	T3	N0	na	na	na
T513	YES	>65	>7	T2	N0	na	na	na
T509	YES	>65	>7	T3	N0	na	na	na
T508	NO	>65	<=7	T2	N0	na	na	na
T502	NO	<=65	>7	T2	N0	na	na	na
T50	NO	>65	<=7	T2	N0	na	na	na
T498	YES	<=65	>7	T2	N0	na	na	na
T496	YES	>65	<=7	T3	N0	na	na	na
T487	YES	>65	<=7	T3	N0	na	na	na
T482	NO	>65	<=7	T3	N0	na	na	na
T480	NO	>65	>7	T2	N0	na	na	na
T473	YES	<=65	<=7	T3	N0	na	na	na
T471	NO	>65	>7	T2	N0	na	na	na
T47	YES	>65	>7	T3	N0	na	na	na
T467	YES	<=65	<=7	T2	N0	na	na	na
T438	YES	<=65	>7	T2	N1	na	na	na
T434	NO	>65	>7	T3	N0	na	na	na
T408	NO	>65	<=7	T2	Nx	na	na	na
T405	NO	>65	<=7	T3	Nx	na	na	na
T399	YES	<=65	<=7	T3	N1	na	na	na
T393	na	>65	<=7	T3	N0	na	na	na
T391	NO	<=65	>7	T2	N0	na	na	na
T384	na	<=65	<=7	T2	N1	na	na	na
T378	YES	>65	>7	T2	N0	na	na	na
T375	NO	>65	<=7	T2	N0	na	na	na
T373	NO	<=65	>7	T2	N0	na	na	na
T349	YES	>65	<=7	T3	N0	na	na	na
T342	NO	>65	>7	T3	N0	na	na	na
T340	YES	>65	<=7	T2	N0	na	na	na
T34	YES	<=65	>7	T2	N0	na	na	na
T339	NO	>65	<=7	T2	N0	na	na	na
T335	NO	<=65	<=7	T2	N0	na	na	na
T334	NO	>65	<=7	T3	N0	na	na	na
T330	YES	>65	>7	T3	N0	na	na	na
T329	NO	>65	>7	T3	N0	na	na	na
T326	NO	<=65	<=7	T3	N0	na	na	na
T325	YES	>65	>7	T3	N0	na	na	na
T32	NO	>65	>7	T3	N0	na	na	na
T319	NO	>65	<=7	T3	N0	na	na	na
T318	YES	>65	<=7	T3	N0	na	na	na
T314	NO	<=65	<=7	T3	N0	na	na	na
T312	na	<=65	<=7	T3	N0	na	na	na
T31	NO	>65	>7	T3	N0	na	na	na
T300	NO	>65	>7	T4	N0	na	na	na
T289	NO	<=65	<=7	T2	Nx	na	na	na
T286	na	>65	>7	T3	N1	na	na	na
T283	NO	<=65	<=7	T2	N0	na	na	na
T28	YES	>65	>7	T4	N1	na	na	na
T279	YES	>65	<=7	T2	N0	na	na	na
T273	NO	>65	<=7	T3	N0	na	na	na
T271	NO	>65	<=7	T2	N0	na	na	na
T265	NO	<=65	<=7	T2	N0	na	na	na
T26	YES	>65	>7	T3	N1	na	na	na
T258	NO	>65	<=7	T2	N0	na	na	na
T250	NO	>65	<=7	T2	Nx	na	na	na
T237	YES	<=65	>7	T3	N1	na	na	na
T233	NO	>65	<=7	T3	N0	na	na	na
T232	NO	>65	>7	T3	N0	na	na	na
T231	NO	>65	<=7	T3	N0	na	na	na
T23	NO	>65	<=7	T3	N0	na	na	na
T229	NO	>65	>7	T3	N1	na	na	na
T216	NO	>65	<=7	T3	Nx	na	na	na
T210	NO	>65	<=7	T2	N0	na	na	na
T209	NO	<=65	<=7	T2	N0	na	na	na
T202	NO	>65	>7	T2	N0	na	na	na
T201	NO	<=65	>7	T3	N1	na	na	na
T198	NO	>65	>7	T3	N0	na	na	na
T19	NO	>65	>7	T2	N0	na	na	na
T186	NO	>65	<=7	T2	N0	na	na	na
T185	NO	<=65	<=7	T2	N0	na	na	na
T182	NO	>65	<=7	T2	Nx	na	na	na
T18	NO	<=65	>7	T3	Nx	na	na	na
T178	NO	<=65	<=7	T2	Nx	na	na	na
T172	YES	>65	>7	T3	N0	na	na	na
T167	NO	>65	<=7	T2	Nx	na	na	na
T166	NO	>65	>7	T2	N0	na	na	na
T162	NO	<=65	<=7	T2	N0	na	na	na
T160	NO	>65	<=7	T2	Nx	na	na	na
T139	YES	>65	>7	T2	N0	na	na	na
T133	YES	>65	>7	T3	N0	na	na	na
T132	NO	<=65	<=7	T3	Nx	na	na	na
T125	YES	>65	>7	T3	N0	na	na	na
T124	NO	>65	>7	T2	N1	na	na	na
T123	NO	<=65	<=7	T2	N0	na	na	na
T12	NO	>65	>7	T2	N0	na	na	na
T114	NO	>65	<=7	T3	Nx	na	na	na
T111	NO	>65	<=7	T2	N0	na	na	na
T109	YES	>65	>7	T3	N0	na	na	na
T103	NO	>65	>7	T3	N0	na	na	na
T10	NO	<=65	<=7	T3	N0	na	na	na
T1	NO	>65	<=7	T2	N0	na	na	na
GSM3263911	NO	<=65	<=7	na	na	na	na	na
GSM3263910	NO	>65	<=7	T1	na	na	na	na
GSM3263909	NO	>65	<=7	T3	na	na	na	na
GSM3263908	NO	>65	>7	T3	na	na	na	na
GSM3263907	YES	>65	<=7	T3	na	na	na	na
GSM3263906	NO	>65	<=7	T1	na	na	na	na
GSM3263905	NO	>65	>7	T3	na	na	na	na
GSM3263904	NO	>65	<=7	T2	na	na	na	na
GSM3263903	NO	>65	>7	T3	na	na	na	na
GSM3263902	NO	<=65	>7	T1	na	na	na	na
GSM3263901	NO	<=65	>7	T3	na	na	na	na
GSM3263900	NO	>65	<=7	T3	na	na	na	na
GSM3263899	NO	>65	<=7	na	na	na	na	na
GSM3263898	NO	>65	<=7	T2	na	na	na	na
GSM3263897	NO	>65	>7	T2	na	na	na	na
GSM3263896	YES	>65	>7	na	na	na	na	na
GSM3263895	NO	>65	<=7	T2	na	na	na	na
GSM3263894	NO	>65	>7	T1	na	na	na	na
GSM3263893	NO	<=65	<=7	T1	na	na	na	na
GSM3263892	YES	>65	>7	T3	na	na	na	na
GSM3263891	YES	<=65	<=7	T3	na	na	na	na
GSM3263890	NO	<=65	>7	T3	na	na	na	na
GSM3263889	YES	>65	>7	T4	na	na	na	na
GSM3263888	NO	>65	<=7	T2	na	na	na	na
GSM3263887	NO	>65	<=7	T1	na	na	na	na
GSM3263886	NO	>65	<=7	na	na	na	na	na
GSM3263885	YES	>65	<=7	T1	na	na	na	na
GSM3263884	NO	<=65	>7	T1	na	na	na	na
GSM3263883	NO	<=65	<=7	T2	na	na	na	na
GSM3263882	NO	>65	<=7	T3	na	na	na	na
GSM3263881	NO	<=65	<=7	T2	na	na	na	na
GSM3263880	NO	>65	>7	T2	na	na	na	na
GSM3263879	NO	>65	<=7	T2	na	na	na	na
GSM3263878	NO	<=65	<=7	T1	na	na	na	na
GSM3263877	YES	<=65	>7	T3	na	na	na	na
GSM3263876	NO	<=65	<=7	T2	na	na	na	na
GSM3263875	NO	>65	<=7	na	na	na	na	na
GSM3263874	NO	>65	>7	T3	na	na	na	na
GSM3263873	NO	>65	>7	T3	na	na	na	na
GSM3263872	NO	>65	>7	T3	na	na	na	na
GSM3263871	YES	>65	<=7	T3	na	na	na	na
GSM3263870	NO	<=65	<=7	T2	na	na	na	na
GSM3263869	NO	>65	<=7	T1	na	na	na	na
GSM3263868	NO	>65	>7	na	na	na	na	na
GSM3263867	YES	<=65	<=7	T2	na	na	na	na
GSM3263866	NO	>65	>7	T3	na	na	na	na
GSM3263865	NO	>65	>7	na	na	na	na	na
GSM3263864	NO	>65	>7	na	na	na	na	na
GSM3263863	NO	>65	<=7	T3	na	na	na	na
GSM3263862	NO	<=65	<=7	T2	na	na	na	na
GSM3263861	NO	>65	<=7	T3	na	na	na	na
GSM3263860	NO	>65	<=7	T1	na	na	na	na
GSM3263859	NO	>65	<=7	T1	na	na	na	na
GSM3263858	NO	>65	>7	T2	na	na	na	na
GSM3263857	NO	>65	>7	T2	na	na	na	na
GSM3263856	NO	<=65	>7	T1	na	na	na	na
GSM3263855	NO	<=65	<=7	T1	na	na	na	na
GSM3263854	NO	>65	>7	T3	na	na	na	na
GSM3263853	NO	>65	>7	T3	na	na	na	na
GSM3263852	NO	<=65	<=7	T2	na	na	na	na
GSM3263851	NO	>65	>7	T3	na	na	na	na
GSM3263850	NO	>65	>7	T2	na	na	na	na
GSM3263849	NO	<=65	>7	T3	na	na	na	na
GSM3263848	NO	<=65	>7	T3	na	na	na	na
GSM3263847	NO	<=65	<=7	T3	na	na	na	na
GSM3263846	NO	>65	>7	T2	na	na	na	na
GSM3263845	NO	<=65	<=7	T1	na	na	na	na
GSM3263844	YES	>65	<=7	T2	na	na	na	na
GSM3263843	NO	>65	<=7	T2	na	na	na	na
GSM3263842	NO	>65	<=7	T3	na	na	na	na
GSM3263841	YES	>65	>7	T3	na	na	na	na
GSM3263840	YES	>65	<=7	T2	na	na	na	na
GSM3263839	NO	>65	>7	T1	na	na	na	na
GSM3263838	NO	<=65	>7	T2	na	na	na	na
GSM3263837	NO	>65	>7	T3	na	na	na	na
GSM3263836	NO	<=65	<=7	T1	na	na	na	na
GSM3263835	NO	>65	<=7	T3	na	na	na	na
GSM3263834	NO	>65	<=7	T1	na	na	na	na
GSM3263833	NO	<=65	<=7	T1	na	na	na	na
GSM3263832	NO	>65	>7	T2	na	na	na	na
GSM3263831	NO	<=65	<=7	T1	na	na	na	na
GSM3263830	NO	>65	<=7	T3	na	na	na	na
GSM3263829	NO	>65	<=7	T2	na	na	na	na
GSM3263828	NO	>65	>7	T2	na	na	na	na
GSM3263827	YES	>65	<=7	T2	na	na	na	na
GSM3263826	NO	>65	<=7	na	na	na	na	na
GSM3263825	NO	>65	<=7	na	na	na	na	na
GSM3263824	NO	<=65	>7	T3	na	na	na	na
GSM3263823	NO	>65	<=7	T3	na	na	na	na
GSM3263822	NO	<=65	<=7	T3	na	na	na	na
GSM3263821	NO	<=65	<=7	T2	na	na	na	na
GSM3263820	NO	<=65	>7	T3	na	na	na	na
GSM3263819	YES	>65	<=7	T1	na	na	na	na
GSM3263818	NO	>65	>7	T1	na	na	na	na
GSM3263817	NO	>65	>7	T3	na	na	na	na
GSM3263816	NO	<=65	<=7	T3	na	na	na	na
GSM3263815	NO	<=65	<=7	na	na	na	na	na
GSM3263814	NO	>65	<=7	T3	na	na	na	na
GSM3263813	NO	<=65	>7	T2	na	na	na	na
GSM3263812	NO	>65	>7	T3	na	na	na	na
GSM3263811	NO	<=65	>7	T3	na	na	na	na
GSM3263810	NO	>65	<=7	T1	na	na	na	na
GSM3263809	NO	>65	<=7	T1	na	na	na	na
GSM3263808	NO	<=65	<=7	T2	na	na	na	na
GSM3263807	YES	<=65	<=7	na	na	na	na	na
GSM3263806	NO	<=65	>7	T3	na	na	na	na
GSM3263805	YES	<=65	<=7	na	na	na	na	na
GSM3263804	NO	>65	<=7	T2	na	na	na	na
GSM3263803	NO	>65	>7	na	na	na	na	na
GSM3263802	YES	<=65	>7	na	na	na	na	na
GSM3263801	YES	>65	<=7	T1	na	na	na	na
GSM3263800	NO	>65	<=7	T2	na	na	na	na
GSM3263799	NO	<=65	<=7	T2	na	na	na	na
GSM3263798	NO	>65	>7	T3	na	na	na	na
GSM3263797	NO	>65	<=7	T1	na	na	na	na
GSM3263796	NO	>65	<=7	T2	na	na	na	na
GSM3263795	NO	>65	<=7	T2	na	na	na	na
GSM3263794	YES	>65	<=7	T3	na	na	na	na
GSM3263793	NO	>65	>7	T3	na	na	na	na
GSM3263792	YES	<=65	>7	T3	na	na	na	na
GSM3263791	NO	>65	<=7	T1	na	na	na	na
GSM3263790	NO	>65	<=7	T3	na	na	na	na
GSM3263789	NO	<=65	<=7	T2	na	na	na	na
GSM3263788	NO	<=65	<=7	T1	na	na	na	na
GSM3263787	NO	>65	>7	T2	na	na	na	na
GSM3263786	YES	<=65	<=7	T3	na	na	na	na
GSM3263785	NO	>65	<=7	T1	na	na	na	na
GSM3263784	NO	<=65	<=7	T2	na	na	na	na
GSM3263783	NO	>65	<=7	T1	na	na	na	na
GSM3263782	NO	>65	>7	T3	na	na	na	na
GSM3263781	NO	>65	<=7	T2	na	na	na	na
GSM3263780	NO	>65	<=7	T2	na	na	na	na
GSM3263779	YES	<=65	>7	T3	na	na	na	na
GSM3263778	NO	<=65	>7	T3	na	na	na	na
GSM3263777	NO	<=65	<=7	na	na	na	na	na
GSM3263776	NO	>65	>7	T3	na	na	na	na
GSM3263775	NO	>65	>7	T3	na	na	na	na
GSM3263774	YES	>65	>7	T3	na	na	na	na
GSM3263773	NO	>65	<=7	T1	na	na	na	na
GSM3263772	NO	>65	<=7	T2	na	na	na	na
GSM3263771	NO	>65	<=7	T2	na	na	na	na
GSM3263770	NO	>65	>7	na	na	na	na	na
GSM3263769	NO	>65	>7	T3	na	na	na	na
GSM3263768	NO	<=65	>7	T2	na	na	na	na
GSM3263767	NO	<=65	<=7	T2	na	na	na	na
GSM3263766	NO	>65	<=7	T2	na	na	na	na
GSM3263765	NO	>65	>7	T2	na	na	na	na
GSM3263764	NO	>65	>7	T3	na	na	na	na
GSM3263763	NO	>65	<=7	T1	na	na	na	na
GSM3263762	NO	>65	<=7	T1	na	na	na	na
GSM3263761	NO	<=65	>7	T3	na	na	na	na
GSM3263760	NO	>65	<=7	T3	na	na	na	na
GSM3263759	YES	>65	>7	T2	na	na	na	na
GSM3263758	YES	>65	>7	T3	na	na	na	na
GSM3263757	YES	>65	>7	T4	na	na	na	na
GSM3263756	NO	>65	>7	T2	na	na	na	na
GSM3263755	NO	>65	<=7	T2	na	na	na	na
GSM3263754	NO	<=65	>7	T2	na	na	na	na
GSM3263753	NO	>65	<=7	T3	na	na	na	na
GSM3263752	NO	>65	>7	T2	na	na	na	na
GSM3263751	NO	>65	>7	T1	na	na	na	na
GSM3263750	NO	<=65	<=7	T2	na	na	na	na
GSM3263749	NO	<=65	<=7	T3	na	na	na	na
GSM3263748	NO	>65	<=7	T1	na	na	na	na
GSM3263747	NO	>65	>7	T3	na	na	na	na
GSM3263746	YES	>65	>7	T3	na	na	na	na
GSM3263745	NO	>65	<=7	T2	na	na	na	na
GSM3263744	NO	<=65	<=7	T2	na	na	na	na
GSM3263743	NO	>65	>7	T4	na	na	na	na
GSM3263742	NO	<=65	<=7	T1	na	na	na	na
GSM3263741	NO	<=65	<=7	T2	na	na	na	na
GSM3263740	NO	<=65	<=7	T1	na	na	na	na
GSM3263739	NO	>65	<=7	T1	na	na	na	na
GSM3263738	NO	>65	>7	T3	na	na	na	na
GSM3263737	NO	>65	>7	na	na	na	na	na
GSM3263736	NO	>65	<=7	T2	na	na	na	na
GSM3263735	NO	>65	>7	T3	na	na	na	na
GSM3263734	NO	>65	>7	T3	na	na	na	na
GSM3263733	NO	<=65	<=7	T2	na	na	na	na
GSM3263732	NO	>65	<=7	T2	na	na	na	na
GSM3263731	YES	<=65	<=7	T3	na	na	na	na
GSM3263730	NO	>65	<=7	T2	na	na	na	na
GSM3263729	YES	>65	>7	T1	na	na	na	na
GSM3263728	NO	<=65	<=7	T1	na	na	na	na
GSM3263727	NO	<=65	>7	T2	na	na	na	na
GSM3263726	NO	<=65	<=7	T1	na	na	na	na
GSM3263725	NO	>65	<=7	T3	na	na	na	na
GSM3263724	NO	<=65	<=7	T3	na	na	na	na
GSM3263723	YES	>65	>7	T3	na	na	na	na
GSM3263722	YES	>65	<=7	T2	na	na	na	na
GSM3263721	YES	>65	<=7	T2	na	na	na	na
GSM3263720	YES	<=65	>7	T3	na	na	na	na
GSM3263719	YES	>65	>7	T3	na	na	na	na
GSM3263718	NO	>65	<=7	na	na	na	na	na
GSM3263717	YES	<=65	<=7	na	na	na	na	na
GSM3263716	YES	<=65	>7	T2	na	na	na	na
GSM3263715	YES	>65	>7	T3	na	na	na	na
GSM3263714	NO	>65	>7	T3	na	na	na	na
GSM3263713	NO	>65	<=7	T2	na	na	na	na
GSM3263712	NO	>65	>7	T1	na	na	na	na
GSM3263711	YES	>65	<=7	T3	na	na	na	na
GSM3263710	NO	<=65	<=7	T3	na	na	na	na
GSM3263709	NO	>65	<=7	T1	na	na	na	na
GSM3263708	NO	>65	<=7	T2	na	na	na	na
GSM3263707	NO	>65	>7	T2	na	na	na	na
GSM3263706	NO	<=65	<=7	T3	na	na	na	na
GSM3263705	NO	>65	<=7	T2	na	na	na	na
GSM3263704	NO	>65	<=7	T1	na	na	na	na
GSM3263703	YES	>65	<=7	T2	na	na	na	na
GSM3263702	YES	<=65	<=7	T3	na	na	na	na
GSM3263701	YES	>65	<=7	T2	na	na	na	na
GSM3263700	YES	<=65	>7	T2	na	na	na	na
GSM3263699	YES	<=65	>7	T3	na	na	na	na
GSM3263698	YES	<=65	>7	T4	na	na	na	na
GSM3263697	YES	<=65	>7	T3	na	na	na	na
GSM3263696	YES	<=65	<=7	T3	na	na	na	na
GSM3263695	YES	<=65	<=7	T1	na	na	na	na
GSM3263694	YES	<=65	>7	T2	na	na	na	na
GSM3263693	YES	>65	>7	T3	na	na	na	na
GSM3263692	YES	<=65	<=7	T3	na	na	na	na
GSM3263691	YES	<=65	>7	T3	na	na	na	na
GSM3263690	YES	<=65	<=7	T2	na	na	na	na
GSM3263689	NO	>65	<=7	T1	na	na	na	na
GSM3263688	NO	>65	>7	na	na	na	na	na
GSM3263687	NO	<=65	>7	T3	na	na	na	na
GSM3263686	NO	>65	>7	na	na	na	na	na
GSM3263685	NO	>65	<=7	na	na	na	na	na
GSM3263684	NO	<=65	>7	T3	na	na	na	na
GSM3263683	YES	>65	>7	T3	na	na	na	na
GSM3263682	NO	>65	>7	T2	na	na	na	na
GSM3263681	YES	>65	<=7	T3	na	na	na	na
GSM3263680	YES	>65	>7	T1	na	na	na	na
GSM3263679	NO	>65	<=7	T1	na	na	na	na
GSM3263678	NO	>65	<=7	T1	na	na	na	na
GSM3263677	NO	<=65	<=7	T2	na	na	na	na
GSM3263676	NO	>65	>7	T2	na	na	na	na
GSM3263675	NO	>65	>7	T3	na	na	na	na
GSM3263674	NO	<=65	<=7	T3	na	na	na	na
GSM3263673	NO	>65	<=7	T3	na	na	na	na
GSM3263672	NO	>65	>7	T3	na	na	na	na
GSM3263671	NO	>65	>7	na	na	na	na	na
GSM3263670	NO	>65	>7	T3	na	na	na	na
GSM3263669	NO	<=65	<=7	T1	na	na	na	na
GSM3263668	NO	>65	<=7	T2	na	na	na	na
GSM3263667	YES	>65	<=7	T2	na	na	na	na
GSM3263666	NO	<=65	>7	T3	na	na	na	na
GSM3263665	NO	>65	<=7	na	na	na	na	na
GSM3263664	NO	<=65	<=7	T1	na	na	na	na
GSM1817999	YES	na	<=7	T3	Nx	na	na	na
GSM1817998	NO	na	<=7	T2	Nx	na	na	na
GSM1817997	NO	na	<=7	T3	na	na	na	na
GSM1817996	YES	na	<=7	T3	Nx	na	na	na
GSM1817995	NO	na	<=7	T2	Nx	na	na	na
GSM1817994	NO	na	<=7	T2	N0	na	na	na
GSM1817993	YES	na	<=7	T2	Nx	na	na	na
GSM1817992	NO	na	<=7	T2	Nx	na	na	na
GSM1817991	YES	na	<=7	T3	Nx	na	na	na
GSM1817990	YES	na	<=7	T3	Nx	na	na	na
GSM1817989	NO	na	<=7	T2	Nx	na	na	na
GSM1817988	YES	na	<=7	T2	Nx	na	na	na
GSM1817986	YES	na	<=7	T2	Nx	na	na	na
GSM1817985	NO	na	<=7	T2	Nx	na	na	na
GSM1817984	YES	na	<=7	T3	Nx	na	na	na
GSM1817983	YES	na	<=7	T2	N0	na	na	na
GSM1817982	YES	na	<=7	T2	Nx	na	na	na
GSM1817981	YES	na	<=7	T2	Nx	na	na	na
GSM1817980	NO	na	<=7	T3	Nx	na	na	na
GSM1817979	NO	na	<=7	T2	Nx	na	na	na
GSM1817978	YES	na	<=7	T3	Nx	na	na	na
GSM1817977	YES	na	<=7	T3	Nx	na	na	na
GSM1817976	YES	na	>7	T3	N0	na	na	na
GSM1817975	NO	na	<=7	T2	Nx	na	na	na
GSM1817974	NO	na	>7	T2	N0	na	na	na
GSM1817973	NO	na	<=7	T2	Nx	na	na	na
GSM1817972	YES	na	>7	T3	Nx	na	na	na
GSM1817971	NO	na	<=7	T2	Nx	na	na	na
GSM1817970	NO	na	<=7	T2	Nx	na	na	na
GSM1817969	NO	na	<=7	T2	Nx	na	na	na
GSM1817968	YES	na	<=7	T3	Nx	na	na	na
GSM1817967	NO	na	<=7	T3	Nx	na	na	na
GSM1817966	NO	na	<=7	T2	Nx	na	na	na
GSM1817965	YES	na	>7	T3	Nx	na	na	na
GSM1817964	NO	na	<=7	T2	Nx	na	na	na
GSM1817963	NO	na	<=7	T2	Nx	na	na	na
GSM1817962	YES	na	<=7	T2	N0	na	na	na
GSM1817961	NO	na	<=7	T2	Nx	na	na	na
GSM1817958	NO	na	<=7	T3	Nx	na	na	na
GSM1817957	YES	na	<=7	T3	Nx	na	na	na
GSM1817956	YES	na	<=7	T3	Nx	na	na	na
GSM1817955	YES	na	>7	T2	Nx	na	na	na
GSM1817954	NO	na	<=7	T2	Nx	na	na	na
GSM1817953	NO	na	<=7	T2	Nx	na	na	na
GSM1817952	NO	na	<=7	T2	Nx	na	na	na
GSM1817951	NO	na	<=7	T2	Nx	na	na	na
GSM1817950	NO	na	<=7	T3	Nx	na	na	na
GSM1817949	YES	na	>7	T3	N0	na	na	na
GSM1817948	YES	na	<=7	T2	Nx	na	na	na
GSM1817947	NO	na	<=7	T2	Nx	na	na	na
GSM1817946	NO	na	<=7	T2	Nx	na	na	na
GSM1817945	NO	na	<=7	T3	Nx	na	na	na
GSM1817944	YES	na	<=7	T2	Nx	na	na	na
GSM1817943	NO	na	<=7	T2	Nx	na	na	na
GSM1817942	NO	na	<=7	T3	Nx	na	na	na
GSM1817941	YES	na	>7	T3	Nx	na	na	na
GSM1817940	NO	na	<=7	T2	Nx	na	na	na
GSM1817939	NO	na	<=7	T2	Nx	na	na	na
GSM1817938	YES	na	<=7	T3	Nx	na	na	na
GSM1817937	NO	na	<=7	T2	N0	na	na	na
GSM1817936	NO	na	<=7	T3	Nx	na	na	na
GSM1817935	NO	na	<=7	T3	Nx	na	na	na
GSM1817934	NO	na	<=7	T2	Nx	na	na	na
GSM1817933	NO	na	<=7	T2	N0	na	na	na
GSM1817932	NO	na	<=7	T2	Nx	na	na	na
GSM1817931	YES	na	>7	T3	Nx	na	na	na
GSM1817930	YES	na	<=7	T3	Nx	na	na	na
GSM1817929	YES	na	<=7	T2	N0	na	na	na
GSM1817927	NO	na	<=7	T2	Nx	na	na	na
GSM1817926	NO	na	<=7	T2	Nx	na	na	na
GSM1817925	YES	na	<=7	T3	N0	na	na	na
GSM1817924	NO	na	<=7	T2	Nx	na	na	na
GSM1817923	NO	na	>7	T3	N0	na	na	na
GSM1817922	YES	na	>7	T3	Nx	na	na	na
GSM1817921	YES	na	<=7	T2	Nx	na	na	na
GSM1817920	NO	na	<=7	T3	Nx	na	na	na
GSM1817919	YES	na	<=7	T3	Nx	na	na	na
GSM1817918	YES	na	>7	T3	Nx	na	na	na
GSM1817917	YES	na	<=7	T3	Nx	na	na	na
GSM1817916	NO	na	<=7	T2	Nx	na	na	na
GSM1817915	YES	na	>7	T3	na	na	na	na
GSM1817914	YES	na	>7	T3	N0	na	na	na
GSM1817912	YES	na	>7	T3	Nx	na	na	na
GSM1817911	YES	na	<=7	T3	Nx	na	na	na
GSM1817910	YES	na	<=7	T3	N0	na	na	na
GSM1817909	YES	na	<=7	T3	Nx	na	na	na
GSM1817908	YES	na	<=7	T3	N0	na	na	na
GSM1817907	YES	na	<=7	T2	N0	na	na	na
GSM1817906	YES	na	<=7	T3	N0	na	na	na
GSM1817832	NO	na	<=7	na	na	na	na	na
GSM1817831	NO	<=65	<=7	na	na	na	na	na
GSM1817830	NO	<=65	<=7	na	na	na	na	na
GSM1817829	NO	<=65	<=7	na	na	na	na	na
GSM1817828	NO	<=65	<=7	na	na	na	na	na
GSM1817827	NO	>65	<=7	na	na	na	na	na
GSM1817826	NO	<=65	<=7	na	na	na	na	na
GSM1817825	NO	<=65	<=7	na	na	na	na	na
GSM1817824	NO	<=65	<=7	na	na	na	na	na
GSM1817823	NO	<=65	>7	na	na	na	na	na
GSM1817822	NO	<=65	<=7	na	na	na	na	na
GSM1817821	NO	<=65	>7	na	na	na	na	na
GSM1817820	YES	<=65	<=7	na	na	na	na	na
GSM1817819	NO	<=65	<=7	na	na	na	na	na
GSM1817818	NO	<=65	<=7	na	na	na	na	na
GSM1817817	NO	<=65	<=7	na	na	na	na	na
GSM1817816	NO	<=65	<=7	na	na	na	na	na
GSM1817815	YES	<=65	<=7	na	na	na	na	na
GSM1817814	NO	<=65	<=7	na	na	na	na	na
GSM1817813	NO	>65	<=7	na	na	na	na	na
GSM1817812	NO	<=65	<=7	na	na	na	na	na
GSM1817811	NO	<=65	<=7	na	na	na	na	na
GSM1817810	YES	<=65	<=7	na	na	na	na	na
GSM1817809	NO	<=65	<=7	na	na	na	na	na
GSM1817808	NO	<=65	<=7	na	na	na	na	na
GSM1817807	NO	<=65	<=7	na	na	na	na	na
GSM1817806	NO	<=65	<=7	na	na	na	na	na
GSM1817805	NO	<=65	<=7	na	na	na	na	na
GSM1817804	NO	>65	>7	na	na	na	na	na
GSM1817803	NO	>65	<=7	na	na	na	na	na
GSM1817802	NO	>65	<=7	na	na	na	na	na
GSM1817801	NO	<=65	<=7	na	na	na	na	na
GSM1817800	NO	<=65	<=7	na	na	na	na	na
GSM1817799	NO	<=65	>7	na	na	na	na	na
GSM1817798	NO	>65	<=7	na	na	na	na	na
GSM1817797	NO	<=65	<=7	na	na	na	na	na
GSM1817796	NO	<=65	<=7	na	na	na	na	na
GSM1817795	NO	<=65	<=7	na	na	na	na	na
GSM1817794	YES	<=65	>7	na	na	na	na	na
GSM1817793	YES	>65	<=7	na	na	na	na	na
GSM1817792	YES	>65	<=7	na	na	na	na	na
GSM1817791	NO	<=65	<=7	na	na	na	na	na
GSM1817790	NO	<=65	<=7	na	na	na	na	na
GSM1817789	YES	<=65	<=7	na	na	na	na	na
GSM1817788	NO	<=65	<=7	na	na	na	na	na
GSM1817787	NO	<=65	<=7	na	na	na	na	na
GSM1817786	NO	<=65	<=7	na	na	na	na	na
GSM1817785	NO	<=65	<=7	na	na	na	na	na
GSM1817784	NO	>65	<=7	na	na	na	na	na
GSM1817783	NO	>65	<=7	na	na	na	na	na
GSM1817782	YES	>65	<=7	na	na	na	na	na
GSM1817781	NO	<=65	<=7	na	na	na	na	na
GSM1817780	NO	<=65	<=7	na	na	na	na	na
GSM1817779	NO	<=65	<=7	na	na	na	na	na
GSM1817778	NO	<=65	<=7	na	na	na	na	na
GSM1817777	YES	<=65	<=7	na	na	na	na	na
GSM1817776	NO	>65	<=7	na	na	na	na	na
GSM1817775	NO	>65	<=7	na	na	na	na	na
GSM1817774	NO	<=65	<=7	na	na	na	na	na
GSM1817773	YES	<=65	<=7	na	na	na	na	na
GSM1817772	NO	>65	<=7	na	na	na	na	na
GSM1817771	NO	<=65	<=7	na	na	na	na	na
GSM1817770	YES	<=65	>7	na	na	na	na	na
GSM1817769	YES	>65	<=7	na	na	na	na	na
GSM1817768	NO	<=65	<=7	na	na	na	na	na
GSM1817767	NO	<=65	<=7	na	na	na	na	na
GSM1817766	NO	<=65	<=7	na	na	na	na	na
GSM1817765	NO	<=65	<=7	na	na	na	na	na
GSM1817764	NO	<=65	<=7	na	na	na	na	na
GSM1817763	NO	<=65	<=7	na	na	na	na	na
GSM1817762	NO	>65	<=7	na	na	na	na	na
GSM1817761	NO	>65	<=7	na	na	na	na	na
GSM1817760	NO	<=65	>7	na	na	na	na	na
GSM1817759	NO	<=65	<=7	na	na	na	na	na
GSM1817758	NO	>65	<=7	na	na	na	na	na
GSM1817757	NO	<=65	<=7	na	na	na	na	na
GSM1817756	NO	<=65	<=7	na	na	na	na	na
GSM1817755	NO	<=65	<=7	na	na	na	na	na
GSM1817754	NO	<=65	<=7	na	na	na	na	na
GSM1817753	YES	>65	<=7	na	na	na	na	na
GSM1817752	NO	<=65	<=7	na	na	na	na	na
GSM1817751	NO	<=65	<=7	na	na	na	na	na
GSM1817750	NO	>65	<=7	na	na	na	na	na
GSM1817749	YES	<=65	<=7	na	na	na	na	na
GSM1817748	NO	>65	<=7	na	na	na	na	na
GSM1817747	YES	>65	<=7	na	na	na	na	na
GSM1817746	NO	<=65	<=7	na	na	na	na	na
GSM1817745	YES	<=65	>7	na	na	na	na	na
GSM1817744	NO	<=65	<=7	na	na	na	na	na
GSM1817743	NO	<=65	<=7	na	na	na	na	na
GSM1817742	NO	<=65	<=7	na	na	na	na	na
GSM1817741	NO	<=65	<=7	na	na	na	na	na
GSM1817740	NO	<=65	<=7	na	na	na	na	na
GSM1817739	NO	>65	<=7	na	na	na	na	na
GSM1817738	NO	<=65	<=7	na	na	na	na	na
GSM1817737	NO	<=65	<=7	na	na	na	na	na
GSM1817736	NO	<=65	<=7	na	na	na	na	na
GSM1817735	NO	<=65	<=7	na	na	na	na	na
GSM1817734	NO	<=65	<=7	na	na	na	na	na
GSM1817733	NO	<=65	<=7	na	na	na	na	na
GSM1817732	NO	<=65	<=7	na	na	na	na	na
GSM1817731	NO	<=65	<=7	na	na	na	na	na
GSM1817730	NO	<=65	<=7	na	na	na	na	na
GSM1817729	NO	<=65	<=7	na	na	na	na	na
GSM1817727	YES	<=65	<=7	na	na	na	na	na
GSM1817726	NO	<=65	<=7	na	na	na	na	na
GSM1817725	YES	<=65	>7	na	na	na	na	na
GSM1817724	NO	<=65	<=7	na	na	na	na	na
GSM1817723	YES	<=65	<=7	na	na	na	na	na
GSM1817722	NO	<=65	<=7	na	na	na	na	na
GSM1817721	NO	>65	<=7	na	na	na	na	na
GSM1817720	NO	>65	<=7	na	na	na	na	na
GSM1817719	na	>65	>7	na	na	na	na	na
GSM1817718	na	>65	>7	na	na	na	na	na
GSM1817717	na	>65	>7	na	na	na	na	na
GSM1817715	na	>65	>7	na	na	na	na	na
GSM1817714	na	>65	>7	na	na	na	na	na
GSM1817713	na	>65	>7	na	na	na	na	na
GSM1817712	na	>65	>7	na	na	na	na	na
GSM1817711	na	>65	>7	na	na	na	na	na
GSM1817708	na	>65	>7	na	na	na	na	na
GSM1817707	na	>65	<=7	na	na	na	na	na
